# Supplementary material for: A quantitative atlas of histone modification signatures from human cancer cells
Source: Epigenetics Chromatin. 2013 Jul 5;6:20. doi: 10.1186/1756-8935-6-20 (PMC3710262; doi:10.1186/1756-8935-6-20)
Supplement: Additional file 1 — Relative abundance of histone H3 and H4 modified peptides across all cell lines and replicates. These additional files are renumbered due to the shift in position of the previous Additional files 1 and 2 in the Methods section to the end of the manuscript. [file 1756-8935-6-20-S1.xlsx]

## Sheet: Sheet1
	293		A549		C33a		DUT145		H1229		HaCAT		HCT116		HeLa		hESC		HFF		HL60		Huh7		Huh7.5		MCF7		MdaMB231		Mdm13		NB4		PANC1		PC3		SAOS		SW480		U2OS		U251		U937
TKQTAR	ave (5 reps)	std	ave (4 reps)	std	ave (4 reps)	std	ave (5 reps)	std	ave (5 reps)	std	ave (5 reps)	std	ave (5 reps)	std	ave (6 reps)	std	ave (6 reps)	std	ave (7 reps)	std	ave (4 reps)	std	ave (3 reps)	std	ave (3 reps)	std	ave (5 reps)	std	ave (5 reps)	std	ave (5 reps)	std	ave (4 reps)	std	ave (6 reps)	std	ave (5 reps)	std	ave (5 reps)	std	ave (4 reps)	std	ave (5 reps)	std	ave (5 reps)	std	ave (6 reps)	std
K4un	0.865755	0.0224488	0.826837	0.0071744	0.948586	0.00980069	0.891727	0.0377738	0.916514	0.0128233	0.84985	0.035504	0.892975	0.019515	0.89505	0.0250871	0.783795	0.0252676	0.860885	0.00517686	0.917038	0.0263072	0.795831	0.0036297	0.788354	0.0147377	0.904038	0.0243427	0.868805	0.0202296	0.881035	0.0270956	0.916891	0.00923867	0.881113	0.0140169	0.878968	0.0189114	0.905487	0.0158545	0.88925	0.0272768	0.848375	0.0267256	0.888407	0.0366391	0.882553	0.0209962
K4me1	0.123588	0.0265791	0.170919	0.00658832	0.0499917	0.0102861	0.106532	0.0380406	0.0740122	0.0153395	0.144725	0.0350996	0.0650163	0.0174772	0.0906342	0.0264438	0.16458	0.0236674	0.127581	0.00982186	0.0803872	0.0244431	0.198909	0.00358263	0.203639	0.0152029	0.0893671	0.0208008	0.117483	0.0261173	0.0908354	0.0145874	0.0810149	0.00841342	0.0996976	0.0142721	0.119662	0.0191619	0.0807088	0.0143911	0.0984069	0.0274458	0.145516	0.026601	0.103065	0.0339288	0.116677	0.0207464
K4me2	0.00937556	0.00508152	0.00182619	0.000572986	0.00121895	0.000406009	0.00115042	0.000182533	0.00699006	0.00247358	0.00311252	0.00163615	0.0316171	0.00112091	0.0102153	0.00286421	0.0415101	0.0112258	0.00851623	0.00458515	0.00213561	0.00202049	0.00481694	0.00116943	0.00746597	0.000618836	0.00513392	0.00427314	0.0103316	0.00491574	0.0182087	0.00966297	0.00162047	0.00129527	0.0136184	0.00239851	0.00111059	0.00043655	0.0103874	0.00240334	0.00879339	0.000564831	0.00448534	0.00273739	0.00504315	0.00184685	0.000524223	0.000169917
K4me3	0.00128123	0.000299101	0.000417858	7.31918e-05	0.000203728	0.000110673	0.000591275	0.000294547	0.00248329	0.00121055	0.0023124	0.00171181	0.0103918	0.00297839	0.00410059	0.000449374	0.0101156	0.00341932	0.00301788	0.00175446	0.000439583	0.000248989	0.000442525	0.000208939	0.000541117	0.000258847	0.00146063	0.00107006	0.00337997	0.0018324	0.00992131	0.00344426	0.000473687	0.000265519	0.00557096	0.000910162	0.000260103	0.000204802	0.00341699	0.000506921	0.00354959	0.000316249	0.00162362	0.000903239	0.00348487	0.00223088	0.000245913	0.000120509
KSTGGKAPR
K9unK14un	0.110113	0.0130312	0.110697	0.0156065	0.1112	0.00650414	0.0721546	0.014169	0.0846677	0.004967	0.0972047	0.0236081	0.0580776	0.0100786	0.110702	0.0168232	0.203289	0.0123439	0.160177	0.0218647	0.116899	0.00802425	0.208639	0.00547038	0.150675	0.00319676	0.161514	0.016677	0.0998552	0.0140565	0.188152	0.0358241	0.315015	0.0231821	0.0983731	0.0128977	0.0907021	0.0188447	0.101735	0.018457	0.0760628	0.0251001	0.121208	0.00863278	0.114911	0.0190395	0.152471	0.0152305
K9me1K14un	0.10405	0.018634	0.125367	0.0041592	0.114871	0.0132668	0.0678663	0.017159	0.111931	0.00578638	0.110595	0.0186067	0.0528497	0.0152284	0.137838	0.00548669	0.215455	0.0112356	0.128733	0.0147653	0.100287	0.00398929	0.237973	0.00252144	0.341522	0.0209914	0.114368	0.0110077	0.0995859	0.00756009	0.157902	0.0127353	0.0938786	0.0241715	0.0980359	0.013991	0.119422	0.0268708	0.11316	0.00718977	0.0837501	0.0149538	0.0996979	0.0123844	0.105724	0.0143744	0.170822	0.0147021
K9me2K14un	0.224836	0.0211993	0.267409	0.0353164	0.207389	0.0130544	0.284429	0.0429932	0.290431	0.0180506	0.235802	0.0144442	0.162461	0.0137096	0.344612	0.00789131	0.117491	0.015098	0.243245	0.0181744	0.255867	0.0166553	0.152369	0.005521	0.149209	0.00944766	0.236608	0.00460394	0.256517	0.0178869	0.25037	0.0149445	0.194717	0.0280532	0.266732	0.0344174	0.362269	0.0219402	0.2877	0.0180436	0.237206	0.0183074	0.221846	0.0139995	0.21277	0.0251046	0.222766	0.0258487
K9me3K14un	0.126084	0.0151445	0.197347	0.0128563	0.138707	0.00963254	0.287501	0.0185325	0.258859	0.0225949	0.133341	0.00560415	0.135839	0.00703884	0.198737	0.00644308	0.115083	0.0109084	0.193027	0.010207	0.123912	0.00501545	0.152031	0.00154048	0.122577	0.00808729	0.202365	0.0155028	0.260133	0.0250658	0.107894	0.0135367	0.0571207	0.0146287	0.237779	0.0189927	0.188927	0.0114616	0.165646	0.012667	0.324313	0.0179298	0.162365	0.0131702	0.113518	0.0168917	0.103269	0.0084904
K9acK14un	0.00351653	0.0012209	0.00293056	0.00109908	0.00129604	0.000186238	0.00160389	0.000788815	0.000903827	0.00018262	0.00246042	0.00111627	0.00201402	0.0009278	0.00278001	0.000776324	0.0106911	0.00350336	0.00207593	0.000202264	0.00345657	0.00134736	0.00400844	0.000867953	0.00301512	0.000362649	0.00237375	0.000728418	0.00173895	0.000706274	0.00218419	0.000384124	0.0020285	0.000602288	0.00952421	0.00308831	0.00604044	0.00155523	0.00565521	0.0019781	0.00169038	0.000653718	0.00620858	0.00239345	0.00445255	0.000840841	0.00172606	0.000753456
K9unK14ac	0.121663	0.0119202	0.0562618	0.0167323	0.109736	0.00109051	0.0305987	0.00782098	0.0264535	0.00157656	0.102386	0.0162467	0.0594755	0.00947318	0.0370716	0.00740287	0.122395	0.0301199	0.0722623	0.013331	0.0913665	0.0121758	0.0755129	0.00298903	0.0519529	0.00159741	0.0688345	0.0150769	0.0476892	0.0122105	0.0743665	0.0135539	0.193558	0.028132	0.0464297	0.00755309	0.0402514	0.00483331	0.0478034	0.00685302	0.033756	0.00917236	0.096489	0.00817486	0.10337	0.0141424	0.117046	0.00207709
K9me1K14ac	0.114319	0.0179701	0.0532794	0.00987253	0.0988224	0.00675536	0.0471001	0.00169483	0.041342	0.018958	0.107502	0.017352	0.0767616	0.00964273	0.0370213	0.00336517	0.118474	0.00831006	0.0722578	0.01148	0.0754468	0.00452398	0.0710331	0.00835864	0.1081	0.0031787	0.0443402	0.00710922	0.05251	0.013268	0.0659385	0.0188976	0.0619534	0.0190717	0.044878	0.00511956	0.0407796	0.0151516	0.0541312	0.00391405	0.0361405	0.0096492	0.0928146	0.0169287	0.08338	0.0126994	0.0988213	0.00806818
K9me2K14ac	0.0894065	0.00973931	0.12517	0.00478796	0.154143	0.00612942	0.12092	0.0161923	0.114031	0.00929866	0.14381	0.0161133	0.302916	0.0307159	0.0958203	0.00319937	0.0554808	0.00924915	0.0936438	0.0176988	0.164758	0.0122234	0.0577069	0.000868682	0.0458292	0.0038507	0.112594	0.01437	0.099586	0.018182	0.106907	0.0258022	0.0613838	0.0143575	0.118421	0.023233	0.106913	0.0244718	0.147083	0.0164678	0.0934587	0.0110259	0.104387	0.0125154	0.200623	0.0170839	0.0941147	0.0266608
K9me3K14ac	0.0943705	0.00868812	0.0536551	0.0074549	0.0575067	0.00433571	0.0841744	0.0112925	0.067629	0.00452624	0.0581255	0.00697736	0.139679	0.014457	0.0332716	0.00261861	0.0263121	0.00534708	0.0313736	0.00600522	0.0646993	0.0101368	0.036932	0.0013677	0.0243078	0.00183995	0.0538145	0.00655292	0.0735795	0.00565596	0.0428943	0.0140609	0.0153058	0.00358009	0.0739792	0.019335	0.0440938	0.0221357	0.0711929	0.0105015	0.109989	0.0142804	0.0868459	0.0198548	0.0469278	0.0227081	0.0335427	0.00588665
K9acK14ac	0.0116417	0.00419081	0.0078838	0.00352582	0.0063285	0.00201719	0.00365178	0.00123985	0.00375151	0.00293475	0.00877214	0.00240052	0.00992741	0.00313864	0.00214538	0.000547902	0.0153301	0.00146985	0.00320457	0.00113488	0.0033081	0.000189845	0.00379357	0.000143431	0.0028128	0.000519887	0.00318826	0.000677553	0.00880532	0.00512242	0.0033913	0.000409499	0.00503903	0.000791556	0.00584722	0.00120218	0.000601415	4.38253e-05	0.00589366	0.00292324	0.00363398	0.00201449	0.00813779	0.00125298	0.0143233	0.00141038	0.0054211	0.0015403
KQLATKAAR
K18unK23un	0.604803	0.027534	0.777223	0.0170408	0.651802	0.0292067	0.770442	0.0296592	0.847482	0.0185808	0.728738	0.039489	0.701474	0.0376891	0.84481	0.0234389	0.64451	0.0298188	0.836842	0.032583	0.725411	0.0133109	0.646935	0.00943421	0.706477	0.0101226	0.764956	0.0204831	0.784278	0.0124204	0.807357	0.0244101	0.680879	0.0184082	0.779853	0.0267866	0.755683	0.0393942	0.711954	0.0294474	0.864788	0.0213494	0.600682	0.0375867	0.710801	0.0228323	0.732822	0.0487814
K18me1K23un	0.00266191	0.000622629	0.00311028	0.000451681	0.00135479	0.000801236	0.00970879	0.000503	0.00253802	0.000731332	0.00364925	0.0017982	0.00414954	0.000755213	0.00261489	0.000360047	0.00220552	0.000241297	0.00222331	0.000666159	0.00575705	0.00100317	0.00220114	0.000238923	0.00285412	0.000455451	0.00315692	0.000921775	0.00319245	0.00152021	0.00130464	0.000429639	0.00266665	0.000665752	0.00214536	0.000499193	0.00194935	0.00031735	0.0020109	0.000143523	0.00294474	0.00129508	0.00320762	0.000729552	0.00228202	0.000303065	0.00813991	0.001692
K18unK23me1	0.00196834	0.000612756	0.00433513	0.000377519	0.00278698	0.000916048	0.00558471	0.00472074	0.00365643	0.00126818	0.000728327	0.000801851	0.00531794	0.00198864	0.00680371	0.00135227	0.00298046	0.000744923	0.00432419	0.00114323	0.0049018	0.000661065	0.00216097	0.000311026	0.00302135	0.000522653	0.0060739	0.000680853	0.0107858	0.000940489	0.00365355	0.000973509	0.00229999	0.000264483	0.00734115	0.000890144	0.00363836	0.000671527	0.00559252	0.00107726	0.0131653	0.00274532	0.00203007	0.000340962	0.00282709	0.000618684	0.00251768	0.000981693
K18acK23un	0.00952903	0.00258228	0.0279834	0.000646867	0.0566942	0.025539	0.0606581	0.0082583	0.0131673	0.00411296	0.0470507	0.0109564	0.0488093	0.0137522	0.0248487	0.00791764	0.0735879	0.0137343	0.0324908	0.00458421	0.0337926	0.00491917	0.0293119	0.0040613	0.0372418	0.00144305	0.0264751	0.00298262	0.0275894	0.00729087	0.0204638	0.00517997	0.0411631	0.00360896	0.0396246	0.00920563	0.0252471	0.0154423	0.0301457	0.00846245	0.0245777	0.00351957	0.0354825	0.00368991	0.0747647	0.01356	0.0335411	0.00945625
K18unK23ac	0.371262	0.0297145	0.172213	0.0147505	0.255633	0.00298987	0.138283	0.0227517	0.128413	0.019749	0.203174	0.0282343	0.222913	0.0242654	0.115943	0.0125726	0.233817	0.0178316	0.116976	0.0285344	0.216018	0.00963045	0.260097	0.0142605	0.241445	0.00817139	0.191016	0.0199566	0.165604	0.0090651	0.165025	0.0189221	0.252448	0.0187929	0.156356	0.016386	0.202272	0.0238714	0.239131	0.0209984	0.0887885	0.0152566	0.333626	0.0327834	0.19324	0.0248269	0.211191	0.0354616
K18acK23ac	0.00977577	0.0022749	0.0151349	0.00257224	0.031729	0.0012133	0.0153232	0.00575408	0.00474317	0.000822261	0.016659	0.00082835	0.0173367	0.0024574	0.00498027	0.00212101	0.0428987	0.00923093	0.00714308	0.00338896	0.0141198	0.00485034	0.0592892	0.00434801	0.00896034	0.00250267	0.00832223	0.00188015	0.00854994	0.00154995	0.00219607	0.00015888	0.0205425	0.00231427	0.0146803	0.00454252	0.0112093	0.00323699	0.0111663	0.0022257	0.00573534	0.00244333	0.0249718	0.00688543	0.0160848	0.00118352	0.0117882	0.00261139
KSAPATGGVKKPHR
K27unK36un	0.0755575	0.0137516	0.0896813	0.0111915	0.0708528	0.00350695	0.0407515	0.00793969	0.0672781	0.00630158	0.0437375	0.00544424	0.0975525	0.00994364	0.108295	0.0137144	0.132173	0.0137217	0.125742	0.0114223	0.122465	0.0122745	0.0784491	0.00562551	0.0690347	0.00596943	0.0124168	0.00125602	0.0256773	0.0073362	0.0423305	0.00449306	0.126107	0.0270638	0.0353984	0.00587779	0.0865785	0.0142035	0.041446	0.00611375	0.0114277	0.00523082	0.0637844	0.0149225	0.0650993	0.00989491	0.124077	0.0142168
K27me1K36un	0.109384	0.00693424	0.114928	0.0109172	0.0692478	0.0101649	0.172189	0.00452464	0.0924396	0.00602039	0.139818	0.0263148	0.216734	0.0313028	0.226807	0.0335693	0.121318	0.0117141	0.31431	0.045673	0.157844	0.00754246	0.109842	0.016224	0.125504	0.012696	0.0408619	0.013535	0.0523179	0.00996066	0.12808	0.0323946	0.116407	0.00954305	0.0766443	0.0164041	0.121356	0.010619	0.069674	0.0188533	0.0328167	0.0114047	0.0340306	0.0121836	0.0706326	0.0161569	0.262111	0.0040246
K27me2K36un	0.154966	0.00799807	0.208075	0.00363167	0.211248	0.0123263	0.1856	0.0134758	0.190505	0.00612706	0.250272	0.0326467	0.112726	0.0209207	0.108297	0.0181897	0.0239035	0.00665752	0.103318	0.0252496	0.230469	0.0252327	0.283609	0.018515	0.210186	0.00750271	0.228565	0.0214602	0.204484	0.0211352	0.206178	0.0341937	0.295622	0.0334598	0.246641	0.0313885	0.134705	0.00360265	0.154328	0.0184932	0.212972	0.0194838	0.115821	0.00580997	0.173221	0.00716474	0.108484	0.0229155
K27me3K36un	0.0838169	0.00411875	0.0933012	0.00690591	0.0998387	0.00607933	0.0407458	0.00625181	0.0654832	0.00413949	0.095903	0.0114345	0.0465709	0.0133353	0.0457201	0.0108965	0.00224023	0.000341846	0.0230377	0.00596652	0.0346174	0.00159152	0.110737	0.00512546	0.113319	0.00488811	0.113008	0.0187236	0.145217	0.017246	0.134532	0.0303943	0.152295	0.00647973	0.127013	0.0148495	0.0387352	0.0143715	0.156172	0.014072	0.203619	0.0155427	0.103913	0.0119412	0.111241	0.0183045	0.0189622	0.00780367
K27unK36me1	0.0341435	0.0109319	0.0176099	0.00176652	0.0362187	0.00357839	0.00905617	0.00456771	0.0309519	0.00370419	0.0174455	0.00906978	0.0111957	0.00150877	0.0443846	0.00134521	0.0926573	0.0102219	0.0129897	0.00520982	0.0470354	0.000495058	0.0171	0.0112317	0.029037	0.0117574	0.00826221	0.00383909	0.0136158	0.00632032	0.0110018	0.00350569	0.0164339	0.00932254	0.0082283	0.000632064	0.0453978	0.0009908	0.0149428	0.00928078	0.00371867	0.00200672	0.0774223	0.0182414	0.0236352	0.00792796	0.0453192	0.00668872
K27unK36me2	0.0449026	0.00734969	0.0293347	0.00264332	0.051622	0.00561066	0.0204743	0.00761286	0.0396773	0.0122549	0.0478321	0.0065152	0.0297256	0.00454277	0.0480428	0.00437867	0.0943536	0.017152	0.0387017	0.0093265	0.0959591	0.0108194	0.0606109	0.00100548	0.0371436	0.000774416	0.0216807	0.000355106	0.0327604	0.0111723	0.0210389	0.00292607	0.0299785	0.0058233	0.0164698	0.00389496	0.121484	0.0144939	0.0603542	0.0121278	0.00424149	0.000828227	0.181384	0.0276916	0.0678525	0.00771813	0.0689523	0.012721
K27acK36un	0.000522524	0.000168985	0.000665596	0.000190828	0.000488892	6.71729e-06	0.000677496	8.37955e-05	0.000505205	0.000159345	0.00128685	0.000790911	0.000977722	3.66456e-05	0.0211015	0.0010786	0.00663296	0.00324644	0.000634551	0.000226809	0.00617945	0.00348137	0.00188475	9.8784e-05	0.00156012	0.000208015	8.26081e-05	2.1477e-05	0.0021536	0.000748772	0.00244588	0.000285135	0.00132625	0.00102443	0.00120583	0.00034042	0.0049918	0.00026532	0.00158772	0.000747091	0.000145472	5.35103e-05	0.00117415	0.000287169	0.00459835	0.000814168	0.0013462	0.000148407
K27me1K36me1	0.0640076	0.0180279	0.0526514	0.00187919	0.057858	0.00215486	0.0836574	0.0165466	0.0810493	0.00884657	0.0572911	0.0280851	0.0844468	0.0177067	0.100571	0.0259585	0.176215	0.0181987	0.10258	0.0238121	0.0656392	0.00328381	0.0305575	0.00269674	0.0653397	0.00542244	0.0671871	0.0117585	0.0418409	0.00451455	0.0714724	0.012526	0.0458977	0.0203158	0.0351908	0.0122908	0.067272	0.00601821	0.0591508	0.00787143	0.0256985	0.00966339	0.0505336	0.0081102	0.0508841	0.00654424	0.140529	0.0193591
K27me1K36me2	0.143941	0.0134156	0.109005	0.00508673	0.13191	0.0120601	0.18579	0.0390999	0.15917	0.0114817	0.104115	0.0270689	0.138365	0.0104092	0.117109	0.0128408	0.24708	0.0104929	0.119393	0.0213185	0.0975281	0.00487612	0.0898152	0.0018936	0.108127	0.00761787	0.0970771	0.00660893	0.107667	0.0084846	0.104517	0.0163117	0.0433527	0.00473432	0.094002	0.0162861	0.194397	0.00739833	0.179294	0.0318114	0.0520181	0.0136468	0.179676	0.0162516	0.177323	0.0185982	0.104015	0.011449
K27me1K36me3	0.0321911	0.00530754	0.0400583	0.00183174	0.0272574	0.00409032	0.0561816	0.0122721	0.0545037	0.00773813	0.0396588	0.0138106	0.0495895	0.00906562	0.0426923	0.00500537	0.0189311	0.00470155	0.0378359	0.00700444	0.0202342	0.00145701	0.0399475	0.00161234	0.0546765	0.00400494	0.0356747	0.00212793	0.0482948	0.0146628	0.0521438	0.00676593	0.0151626	0.00594037	0.0421146	0.00757233	0.0416821	0.00134203	0.0423491	0.00756424	0.0589892	0.0204241	0.0293498	0.00358216	0.0407767	0.00756245	0.0258148	0.00349401
K27me2K36me1	0.154204	0.0171579	0.143991	0.0106225	0.153172	0.0133608	0.120051	0.0160352	0.137026	0.00488008	0.147837	0.0253876	0.132525	0.0041723	0.0993288	0.0118239	0.0715468	0.0106607	0.094445	0.0217258	0.100365	0.00553127	0.134462	0.00309382	0.131346	0.00227551	0.24666	0.018465	0.176152	0.00476553	0.141686	0.0153476	0.102028	0.0234633	0.162472	0.0140079	0.0964763	0.015563	0.122525	0.0117174	0.182814	0.0129899	0.106433	0.0146482	0.125779	0.0139902	0.0756859	0.0120805
K27me2K36me2	0.0517191	0.010492	0.0449965	0.00271563	0.0438614	0.00557386	0.0504802	0.0302005	0.0392425	0.0111489	0.0192598	0.00352558	0.030417	0.0103017	0.0141253	0.00596477	0.00884861	0.00708644	0.0100695	0.00410054	0.0119328	0.00578767	0.0147429	0.000702631	0.0166985	0.000743627	0.0378856	0.00975706	0.0556918	0.00699314	0.0161378	0.00376802	0.0167844	0.00317884	0.0577573	0.0148479	0.0218287	0.00745628	0.042126	0.00871054	0.0438233	0.0133535	0.0272424	0.00781307	0.0425585	0.012124	0.0100968	0.00245548
K27me3K36me1	0.0393369	0.0102258	0.0438329	0.00696384	0.0386201	0.00102203	0.0273917	0.00774759	0.0336494	0.00590939	0.031581	0.00840999	0.0409921	0.00821404	0.0205571	0.00331121	0.00329823	0.00138778	0.0152885	0.00581677	0.00759899	0.00146123	0.0248429	0.00119489	0.0325731	0.00113133	0.0785049	0.0101097	0.0780451	0.0152481	0.0639935	0.00621584	0.0347982	0.0114169	0.0749218	0.00811365	0.0214618	0.0085715	0.049024	0.00652318	0.141634	0.0216747	0.0253942	0.00878934	0.0387619	0.00932111	0.00802772	0.00421473
K27me3K36me2	0.0113073	0.00531369	0.0118684	0.000896216	0.00780378	0.00309402	0.00695318	0.00117724	0.00851924	0.00280076	0.00396228	0.000516569	0.00818284	0.00369422	0.00296834	0.0016854	0.000801044	0.00078542	0.00165498	0.000800348	0.00213317	0.000553615	0.00339372	3.98846e-05	0.00538656	0.000458851	0.0121332	0.00439947	0.0160823	0.00332559	0.00444201	0.000283928	0.00380709	0.00107843	0.0219409	0.0055792	0.00363369	0.000290721	0.00702749	0.000931858	0.0260827	0.00857306	0.00384183	0.000929635	0.00763651	0.00130141	0.00657982	0.00128635
EIAQDFKTDLR
K79un	0.788654	0.0200415	0.80259	0.0116315	0.76806	0.0197634	0.686752	0.0213391	0.748996	0.00847102	0.741603	0.0282633	0.722941	0.0145238	0.770537	0.0171292	0.878133	0.00970698	0.803357	0.0140923	0.912588	0.0096603	0.856999	0.00339563	0.781243	0.0234412	0.766384	0.0375734	0.763899	0.0228254	0.782157	0.0101265	0.865198	0.0246451	0.791012	0.0208141	0.812123	0.0327818	0.747667	0.0193468	0.762606	0.026391	0.757115	0.0352657	0.770329	0.0155814	0.90237	0.0154938
K79me1	0.191082	0.023721	0.164219	0.00740099	0.135637	0.0152206	0.298783	0.0226083	0.222371	0.00769675	0.245999	0.0289234	0.265515	0.0165425	0.204448	0.0164002	0.0922148	0.0114326	0.171265	0.0121215	0.0860325	0.0093337	0.113255	0.00274675	0.185039	0.000650173	0.178506	0.0317179	0.199689	0.0257693	0.195349	0.010918	0.117519	0.0254755	0.180322	0.0112366	0.136121	0.0311146	0.217669	0.0151357	0.224898	0.0248274	0.210432	0.0298743	0.224092	0.0154883	0.0619035	0.00660945
K79me2	0.0202639	0.00495523	0.033191	0.00785942	0.0963033	0.0060299	0.0144651	0.00250592	0.028633	0.00781111	0.0123979	0.00607591	0.0115446	0.00287169	0.0250153	0.00173688	0.0296523	0.0102644	0.0253782	0.00736766	0.00137996	0.00108639	0.0292014	0.00148227	0.0330511	0.0252171	0.0551102	0.0178698	0.0364123	0.00734799	0.0224939	0.00109831	0.0172822	0.00337734	0.0286654	0.00968432	0.0517559	0.020674	0.0346636	0.00702169	0.012495	0.00201878	0.032453	0.0107415	0.00557972	0.00302903	0.0357269	0.0119098
