# Supplementary material for: A quantitative atlas of histone modification signatures from human cancer cells
Source: Epigenetics Chromatin. 2013 Jul 5;6:20. doi: 10.1186/1756-8935-6-20 (PMC3710262; doi:10.1186/1756-8935-6-20)
Supplement: Additional file 9 — List of genes probed in custom microarray and their expression in this study, with an overrepresentation of known human histone modifying enzymes among other housekeeping genes for all 24 tissues culture cell lines. [file 1756-8935-6-20-S9.xlsx]

## Sheet: Sheet1
Hierarchical Clustering H3 (order)	Index	ProbeName	TargetID	Class	Gene	Write/Erase Indx	Write/Erase	Description	Mda_Mb231	MCF7	PC3	HL60	NB4	HEK293	SAOS	HES2	HaCAT	U2OS	SW480	HCT116	HeLa	U251	DUT145	PANC1	Mdm13	C33a	H1229	A549	U937	HFF	Huh7.5	Huh7
166	2976	CUST_119_PI425925021	NM_007125.3	Enzyme	UTY	900001	E	ubiquitously transcribed tetratricopeptide repeat gene, Y-linked	-0.220654	-0.0968679	-0.00330371	0.114279	-0.25509	-0.135774	-0.200869	0.795412	1.2611	-0.0320381	0.336411	0.275517	-0.4869	-0.875883	0.697866	-0.0396252	-1.86347	-0.743336	2.11842	1.47654	-0.189169	-0.939165	0.430391	0.175626
216	4751	CUST_125_PI425925021	NM_182907.1	Enzyme	PRDM1	900002	E	PR domain containing 1, with ZNF domain	-0.321448	-0.715172	-0.944369	-0.191785	-0.409661	1.24677	2.53031	1.19658	-0.356337	1.3725	-0.838555	-0.0436589	-0.184337	2.79329	-0.808084	-0.114973	3.15732	1.43653	1.03968	2.84758	2.66589	-1.33659	1.79626	-0.306922
72	3127	CUST_168_PI425925021	NM_012239.5	Enzyme	SIRT3	900003	E	sirtuin 3	0.0910318	0.0263998	0.263307	-1.41635	-0.920458	1.39823	0.19774	-0.523917	0.113107	1.09797	0.544596	0.13968	0.0580104	0.448058	-0.162161	-0.0593897	-0.442003	-1.05013	0.0393399	0.468013	-0.700263	-0.0651555	-0.903145	-0.0788712
19	3123	CUST_170_PI425925021	NM_012238.4	Enzyme	SIRT1	900004	E	sirtuin 1	0.396568	0.144221	0.370025	-2.02251	-1.46326	1.56908	-0.718514	-0.532683	0.147224	0.906103	1.02937	0.56329	0.11528	0.811826	-0.788599	0.143614	-0.809768	-2.19638	-0.00177856	-0.351518	-1.18008	-0.0109272	-1.27651	-0.310963
35	4178	CUST_174_PI425925021	NM_030593.2	Enzyme	SIRT2	900005	E	sirtuin 2	0.0172548	-0.12658	-0.119152	-1.16564	-0.437789	0.857664	0.32643	2.6416	0.034288	0.720694	0.475421	0.28816	0.0184326	-0.0560031	0.472069	-0.0943442	-0.697925	0.859804	0.464763	0.514415	-1.30399	-0.0162577	-0.719302	-0.519434
219	3119	CUST_179_PI425925021	NM_012237.3	Enzyme	SIRT2	900006	E	sirtuin 2	-0.743741	-0.380654	-0.140882	0.00919047	0.0723182	2.73137	2.96351	-0.403707	-0.192007	2.98609	-0.468126	-0.993626	-0.293251	-0.380116	1.06969	-0.773935	0.184929	2.42047	0.0810213	2.75408	0.189618	-0.530462	0.0346604	-0.207582
154	382	CUST_183_PI425925021	NM_001005366.1	Enzyme	KDM2B	900007	E	lysine (K)-specific demethylase 2B	0.0520264	-0.0110394	-0.403286	0.465034	0.33135	-0.28486	0.694989	0.115542	0.204532	-0.17222	-0.434135	-0.558441	-0.623915	-0.0901459	0.456244	-0.224769	1.0561	0.157779	0.39648	0.583529	1.01089	-0.634154	0.520443	-0.321519
208	564	CUST_186_PI425925021	NM_001098416.2	Enzyme	HDAC7	900008	E	histone deacetylase 7	1.86685	1.87405	-0.368279	2.04664	1.21512	-0.080292	0.531776	0.738271	0.404459	-0.211641	-0.846182	-0.546036	-0.0987971	-0.601495	-0.965646	1.9354	-0.00767348	-0.320156	-0.735934	-0.722303	-0.0283533	-1.40208	1.63114	0.764709
46	4736	CUST_198_PI425925021	NM_182660.1	Enzyme	UTY	900009	E	ubiquitously transcribed tetratricopeptide repeat gene, Y-linked	0.512958	0.482829	-0.0645178	-1.19105	-1.13983	0.448751	-0.310617	-0.702284	-0.899609	0.437344	0.158206	0.0317904	-0.117487	0.414387	0.664665	0.485052	-0.650939	0.320811	1.03148	0.778324	0.219508	-0.0185533	-0.753456	-0.273042
205	4117	CUST_216_PI425925021	NM_024644.2	Enzyme	C14orf169	900010	E	Lysine-specific demethylase NO66	0.643107	-0.15805	1.15065	0.250908	-0.209468	-0.593268	0.119504	3.57906	-0.598947	-0.51831	0.0513267	0.064113	1.05271	0.575867	-0.20054	0.0672423	-0.470009	0.0014089	-0.462112	-0.323787	0.992044	1.15259	-1.18941	0.120034
97	1826	CUST_229_PI425925021	NM_003883.3	Enzyme	HDAC3	900011	E	histone deacetylase 3	-0.115	-0.156892	0.116893	-0.341656	-0.302453	-0.479597	0.123398	0.078765	0.0480604	-0.436258	0.0742265	0.0155053	0.0485262	0.28807	0.0250305	-0.176311	-0.0911265	0.0760399	0.0992775	0.16433	-0.105012	0.143207	-0.223308	-0.629424
176	560	CUST_239_PI425925021	NM_001098173.1	Enzyme	PRDM7	900012	E	PR domain containing 7	0.0924407	0.0403613	-0.177423	1.47923	0.799833	-0.134348	0.573036	-0.249197	0.73739	-0.0747781	-0.0693962	-0.15149	0.0149948	0.787152	0.298912	-0.00222488	0.0817478	0.658086	0.176658	0.336265	-0.53294	-0.0941542	0.210804	-0.203764
45	739	CUST_250_PI425925021	NM_001159286.1	Enzyme	HDAC10	900013	E	histone deacetylase 10	0.519458	0.448827	0.0309446	-1.54515	-1.47727	0.386741	0.30693	-0.309626	-0.234763	0.386442	0.104019	0.0425663	-0.0036831	1.32256	-0.19314	0.497474	-1.18608	0.0869303	0.230701	0.344574	-1.0118	0.0365357	-0.411469	0.387842
7	4732	CUST_257_PI425925021	NM_182659.1	Enzyme	UTY	900014	E	ubiquitously transcribed tetratricopeptide repeat gene, Y-linked	0.468642	0.501893	-0.178227	-3.40709	-2.60042	0.400485	0.421813	-0.0405759	-3.19166	0.413635	-0.548459	-0.344487	-0.0822729	1.24145	0.325432	0.490398	-0.847134	-1.02361	-0.620475	0.195543	1.6988	0.0357258	-1.37565	-0.121182
168	3606	CUST_263_PI425925021	NM_016604.3	Enzyme	KDM3B	900015	E	lysine (K)-specific demethylase 3B	-1.34982	-0.760472	-0.602503	0.578478	0.445189	0.0657762	0.701412	-0.411535	0.434204	0.330547	0.177291	0.0876915	-0.531913	0.152811	-0.592182	-1.07204	-1.07803	-0.0724288	-0.207416	0.629376	0.569097	-0.500704	0.563438	0.394514
52	2600	CUST_278_PI425925021	NM_006044.2	Enzyme	HDAC6	900016	E	histone deacetylase 6	-1.82491	-1.24661	0.0220613	-0.921166	-0.309299	0.459617	0.0781485	0.281343	-0.588878	0.433004	-0.304331	-0.233884	0.0660842	0.190796	-0.533301	-1.5236	-0.0866123	-0.0884596	0.203206	0.0913301	0.291227	0.218938	-0.855917	-0.0645451
125	3343	CUST_294_PI425925021	NM_014707.1	Enzyme	HDAC9	900017	E	histone deacetylase 9	-0.0694123	-0.0626935	-0.421341	-0.387267	-0.361427	0.738673	-0.263645	-0.0119518	-0.0340037	0.546616	-0.0108934	-0.162289	-0.417789	0.20172	0.277593	-0.016308	0.301375	0.760899	0.156323	0.0701901	0.54289	-0.339193	-0.0461353	-0.389797
146	4207	CUST_306_PI425925021	NM_031244.2	Enzyme	SIRT5	900018	E	sirtuin 5	-0.0054432	0.151806	-0.20582	0.295298	-0.0558011	-0.475237	0.205939	1.47968	-0.715539	-0.367887	-0.541801	-0.508028	-0.311364	0.596742	0.110527	0.0461821	-0.480248	0.409284	0.0611259	0.188414	-0.211562	-0.309475	-0.11658	-0.59368
143	4101	CUST_32_PI425925021	NM_024504.2	Enzyme	PRDM14	900019	E	PR domain containing 14	0.106538	0.136617	-0.647043	0.0512909	-0.376138	-0.354971	-0.439311	0.256776	0.178933	-0.187484	-0.246663	-0.245649	-0.354161	-0.631077	0.597031	0.23686	-0.00344942	0.335542	-0.346423	-0.0392634	-0.142932	-0.684286	-0.0583064	-0.0917178
180	3328	CUST_323_PI425925021	NM_014663.2	Enzyme	KDM4A	900020	E	lysine (K)-specific demethylase 4A	0.259115	0.385757	-0.563897	-1.19758	-0.531733	-0.589583	0.222188	0.189013	0.0743186	-0.508248	0.356251	0.0717864	-0.51283	-0.206233	0.121647	0.186652	0.169405	-0.276929	1.14535	0.875068	-0.194283	-0.52341	-1.17938	-0.874364
194	2590	CUST_326_PI425925021	NM_006037.3	Enzyme	HDAC4	900021	E	histone deacetylase 4	-0.405084	-0.519392	-0.156189	-0.172352	0.743339	0.114816	-0.308927	0.557142	0.534008	0.151574	0.359034	0.193458	-0.136723	-0.991992	-0.576164	-0.484839	0.349841	-0.694654	-0.872869	-0.565992	0.489735	-0.216488	-0.205898	-0.00704941
60	3734	CUST_33_PI425925021	NM_018486.2	Enzyme	HDAC8	900022	E	histone deacetylase 8	0.301988	0.197105	0.266136	-0.933086	-0.709927	0.11568	-0.418551	-0.465323	0.0119711	0.0154918	0.519086	0.390375	0.181703	-0.180616	-0.0432315	0.21919	-0.0144393	0.0508575	-0.376385	-0.300632	-0.316565	0.215311	-0.736318	-0.00497155
96	4146	CUST_337_PI425925021	NM_024827.3	Enzyme	HDAC11	900023	E	histone deacetylase 11	-0.324604	-0.384019	0.018967	0.140887	0.0402147	0.344316	-0.249994	0.264883	0.0916835	0.19952	0.00512024	-0.128913	-0.182137	0.354115	-0.0862729	-0.379875	0.0833663	0.284119	-0.518092	-0.318978	-0.126488	-0.113478	-0.133863	-0.586636
51	510	CUST_344_PI425925021	NM_001042603.1	Enzyme	KDM5A	900024	E	lysine (K)-specific demethylase 5A	-0.164936	-0.224664	1.81519	-2.14101	-1.18214	0.618717	-0.429771	-0.346097	-0.0786681	0.564236	0.461921	1.05633	1.78683	0.255614	-0.19346	-0.201996	0.265326	-0.292306	0.584525	0.233941	-0.170305	1.88423	-1.77518	-0.449841
128	4042	CUST_350_PI425925021	NM_023007.2	Enzyme	JMJD4	900025	E	jumonji domain containing 4	0.041953	0.0563879	-0.309469	-0.14679	0.0840975	-0.300229	-0.264135	1.0587	-0.726218	-0.263616	1.14567	0.736041	-0.421767	-0.522975	0.141936	-0.0411874	-0.749786	1.5057	0.021316	-0.0709622	-0.46954	-0.343144	0.287787	0.299535
70	752	CUST_355_PI425925021	NM_001161465.1	Enzyme	JMJD4	900026	E	jumonji domain containing 4	-0.421458	-0.36155	0.56004	-1.38392	-1.03475	0.195171	0.697048	-0.253317	0.789149	0.254707	-0.533967	0.109392	0.524719	1.2469	-0.206983	-0.363102	-0.173883	-0.149585	0.483479	0.690063	-0.41961	0.587994	-0.0948769	-0.142587
94	3159	CUST_376_PI425925021	NM_012406.3	Enzyme	PRDM4	900027	E	PR domain containing 4	-0.156905	-0.075353	0.263372	-0.264119	-0.366285	-0.402036	0.195752	-0.776237	0.0853767	-0.145708	-0.0521985	0.0528799	0.237911	0.127273	-0.257822	0.00451506	-0.761213	0.210325	0.457004	0.558705	-0.119767	0.0718933	-0.319399	-0.264292
67	485	CUST_393_PI425925021	NM_001039693.2	Enzyme	C2orf60	900028	E	chromosome 2 open reading frame 60	0.0992526	-0.00502392	0.723432	-0.761189	-0.547604	0.811902	-0.672901	-0.319094	0.302523	0.6174	0.418274	0.423811	0.673116	0.340593	0.471386	-0.00135149	-0.218544	0.384203	0.00851488	-0.295168	-0.519506	0.721713	-0.496652	-0.453178
195	389	CUST_397_PI425925021	NM_001005920.2	Enzyme	JMJD8	900029	E	jumonji domain containing 8	-0.837242	-1.02836	-0.161537	-0.272475	0.486571	0.766998	-0.331233	0.40873	-0.0661568	0.694504	0.693262	0.397228	-0.230743	0.388836	-1.22794	-1.2417	0.249528	-0.142067	-0.21547	-0.399476	1.14736	-0.131593	0.118238	0.263218
101	692	CUST_401_PI425925021	NM_001145348.1	Enzyme	JMJD5	900030	E	jumonji domain containing 5	0.125724	-0.290984	-0.28428	0.16056	0.119858	0.310733	0.199915	0.295964	-0.292529	0.0990865	-0.383021	-0.586672	-0.522362	-0.200263	-0.13986	-0.38142	0.377773	-0.0175938	0.0654277	0.00238537	-0.161029	-0.309487	0.311972	-0.110904
37	4135	CUST_405_PI425925021	NM_024773.2	Enzyme	JMJD5	900031	E	jumonji domain containing 5	0.303697	0.28106	-0.418648	-2.51425	-1.45157	0.659167	-0.376013	0.887923	-0.0926647	0.656145	0.160884	0.0512263	-0.346181	-0.675605	-0.378423	0.269944	0.145725	0.2919	0.0232248	-0.188661	-0.164749	-0.304241	-1.54434	0.369106
58	3728	CUST_411_PI425925021	NM_018433.5	Enzyme	KDM3A	900032	E	lysine (K)-specific demethylase 3A	0.107575	0.0176977	0.00740793	-1.1702	-0.904736	0.239457	-0.203712	-0.0804636	-0.289897	0.165957	0.252421	0.125902	-0.043561	0.1821	0.0982571	0.0518211	0.0163672	0.261626	0.0550549	0.014352	-0.22621	0.00796771	-1.00701	-0.124422
48	4111	CUST_419_PI425925021	NM_024610.4	Enzyme	HSPBAP1	900033	E	HSPB (heat shock 27kDa) associated protein 1	0.851679	0.789037	-0.350093	-1.25857	-0.83624	-0.0967664	0.33265	-0.527443	-0.02112	-0.160673	0.963752	0.477447	-0.499323	0.262338	-0.175371	0.853986	0.334514	0.21333	-0.781525	-0.0330464	-0.227853	-0.493365	-1.06076	0.35838
71	4587	CUST_424_PI425925021	NM_153042.3	Enzyme	KDM1B	900034	E	lysine (K)-specific demethylase 1B	-0.0673433	-0.0354064	0.338926	-1.10457	-0.435956	0.0948701	-0.423935	-0.194248	0.618672	0.0191478	0.11759	0.18362	0.286671	1.33785	0.769371	-0.0996891	0.223933	-0.417763	0.537486	0.130346	-0.265538	0.300529	-0.136491	-0.959997
151	647	CUST_434_PI425925021	NM_001135610.1	Enzyme	PRDM2	900035	E	PR domain containing 2, with ZNF domain	0.155092	0.145346	-0.047263	-0.235381	0.185557	-0.32542	0.978069	-0.0997463	0.149048	0.103857	-0.0924416	-0.0334755	-0.401457	-0.0716847	0.918459	0.0093161	-0.0190821	-0.037687	-0.413748	0.801525	0.742861	-0.328648	-0.123015	-0.350796
61	3685	CUST_437_PI425925021	NM_018039.2	Enzyme	KDM4D	900036	E	lysine (K)-specific demethylase 4D	0.139963	0.161078	-0.238	-1.50322	-1.02249	0.428588	-0.498272	-0.367675	-0.250888	0.530061	0.0773368	0.428104	0.36057	-0.0189467	0.101487	0.398551	-0.296462	-0.0893464	0.0630046	-0.0348994	-0.945661	0.290111	-0.347971	-0.0140321
186	589	CUST_441_PI425925021	NM_001099403.1	Enzyme	PRDM8	900037	E	PR domain containing 8	-0.114512	0.247833	-2.20567	1.21895	0.161574	-0.390296	0.025406	0.620179	-0.506651	-0.647045	-0.331449	-0.385083	0.0889845	-0.0825951	0.384924	-0.725192	0.186472	-0.37491	0.7117	-0.162768	0.528794	-1.30009	0.437726	-0.00337838
165	651	CUST_445_PI425925021	NM_001136041.2	Enzyme	HDAC11	900038	E	histone deacetylase 11	0.207369	0.320176	-1.57858	1.49746	0.841006	-0.187123	-0.203179	0.339984	-0.0427293	-0.227556	-0.335114	-0.752463	-1.38254	-0.0236523	-0.259979	0.28478	-0.864358	0.142926	0.0616015	-0.0557564	-0.274601	-1.48601	1.45722	1.26226
144	3600	CUST_449_PI425925021	NM_016539.2	Enzyme	SIRT6	900039	E	sirtuin 6	-0.0501881	0.0677484	-0.492299	-0.27925	0.210246	-0.22576	-0.121214	0.281766	-0.226364	-0.123636	-0.1514	-0.233521	-0.371401	0.168651	0.106409	0.110524	-0.117244	0.151605	0.236005	0.0878233	0.311294	-0.30768	-0.331503	-0.295371
124	434	CUST_456_PI425925021	NM_001015053.1	Enzyme	HDAC5	900040	E	histone deacetylase 5	-0.0900427	-0.125591	0.0229713	-0.215256	0.181947	0.929497	-0.362631	0.274339	-0.000195472	0.808308	0.123036	0.0948591	0.010589	-0.0786736	-0.203031	-0.169377	-0.35972	0.0568221	0.0184626	-0.132679	0.150497	0.0819041	-0.338948	-0.217261
221	3596	CUST_458_PI425925021	NM_016538.2	Enzyme	SIRT7	900041	E	sirtuin 7	-3.01016	-2.1351	-1.8479	-0.959611	-1.00706	1.93533	2.38898	-2.33734	1.89208	2.02459	1.68455	1.17211	-1.52604	-0.336004	0.204164	-2.76276	-2.88483	0.172083	1.0905	1.94361	1.62217	-1.53239	-0.495851	0.253182
110	4814	CUST_462_PI425925021	NM_199454.2	Enzyme	PRDM16	900042	E	PR domain containing 16	-0.150704	0.704905	0.42007	0.285555	0.0794533	-0.2975	0.381714	-0.0100429	0.424837	-0.365731	0.00160873	-0.0343716	0.0593708	-0.240425	-0.284855	-0.00212746	-0.154821	-0.0467246	-0.230681	-0.582125	0.266977	0.256123	0.700577	0.0719767
182	3524	CUST_467_PI425925021	NM_015866.4	Enzyme	PRDM2	900043	E	PR domain containing 2, with ZNF domain	-0.145441	-0.0929025	-0.851315	-0.809519	-0.523392	-0.00805984	0.929165	-0.255668	0.103433	0.204344	-0.409768	-0.466258	-0.702803	-0.350686	0.719518	0.124802	0.0375158	0.407296	1.41355	1.23531	0.0693889	-0.510837	-0.0121644	0.4721
177	4183	CUST_47_PI425925021	NM_030647.1	Enzyme	JHDM1D	900044	E	jumonji C domain containing histone demethylase 1 homolog D (S. cerevisiae)	-0.190534	-0.171507	0.01561	1.66966	1.56652	-0.272139	0.212891	-0.106174	0.564947	-0.389722	0.000895685	-0.082334	0.28497	0.235732	-0.230005	-0.223416	0.405613	-0.212606	-0.342105	-0.0474737	0.400965	0.0569172	0.855221	0.416532
215	4390	CUST_470_PI425925021	NM_058177.2	Enzyme	HDAC9	900045	E		0.122486	-1.5701	-0.314727	0.428937	0.798945	-0.0485584	-0.408217	0.146886	-0.657961	-0.596775	0.28387	-0.111958	0.105812	0.105683	0.577177	0.168674	7.74094	-0.0806218	1.20788	-1.06816	1.38739	-0.300689	0.580801	-0.310325
199	4387	CUST_476_PI425925021	NM_058176.2	Enzyme	HDAC9	900046	E	histone deacetylase 9	-0.732104	0.419801	0.0958772	-0.276001	0.376156	-0.901489	0.0416737	-0.0880057	0.0603601	-0.795592	-0.352527	-0.521248	-0.320356	-0.570608	-0.629392	-1.43864	0.136835	-0.291894	0.0728098	-0.0223342	-0.0126304	-0.0490277	2.9707	0.981437
115	3842	CUST_477_PI425925021	NM_020229.2	Enzyme	PRDM11	900047	E	PR domain containing 11	0.0940641	0.0411791	0.486716	-0.258467	-0.280309	-0.618282	-0.573732	-0.0366487	1.23994	-0.592133	0.763973	0.562184	0.52523	0.221627	0.823384	-0.0111606	-0.1199	0.552889	-0.130629	-0.308943	-0.42661	0.572441	-0.308588	-0.401969
212	3838	CUST_483_PI425925021	NM_020228.2	Enzyme	PRDM10	900048	E	PR domain containing 10	-0.429659	-0.685554	-0.00722416	3.15498	1.75532	-0.531153	0.561308	-0.533313	1.53541	-0.464945	-0.146748	-0.150566	0.463251	0.0711207	1.7573	-0.686142	-0.784605	-0.245729	0.0970835	-0.0393833	0.42447	0.0976096	2.35103	0.971715
98	3834	CUST_489_PI425925021	NM_020227.2	Enzyme	PRDM9	900049	E	PR domain containing 9	-0.338452	-0.424436	-0.00596062	-0.256958	-0.256547	0.15521	-0.318697	-0.0301547	0.300211	0.0493596	-0.0237515	-0.0885246	0.0359068	0.243094	0.176835	-0.436217	-0.221657	0.393971	0.343883	0.0611341	-0.567856	0.0552794	-0.302522	-0.208755
74	3487	CUST_49_PI425925021	NM_015401.3	Enzyme	HDAC7	900050	E	histone deacetylase 7	-0.0757306	-0.0871029	0.0604133	-1.04001	-0.232715	0.933668	-0.180679	-0.328982	-0.429498	0.8807	0.808421	0.584637	0.116388	-0.657988	0.27149	0.00610239	-0.0937438	-0.147963	-0.244385	-0.187937	0.274631	0.134876	-0.867479	0.468261
22	3831	CUST_494_PI425925021	NM_020226.3	Enzyme	PRDM8	900051	E	PR domain containing 8	0.520438	0.458437	0.0134014	-1.43065	-1.3659	0.285058	-0.941911	-0.00747567	-0.534196	0.23671	0.727658	0.516421	-0.0740598	-0.0832386	0.575182	0.52896	-0.371465	-0.173209	-0.628978	-0.69996	0.0229215	0.0306931	-0.941266	0.0981772
130	2295	CUST_499_PI425925021	NM_005144.4	Enzyme	HR	900052	E	hairless homolog (mouse)	-0.267297	-0.30585	0.190421	0.478445	0.716662	0.669073	-1.17641	-0.333069	0.542585	0.527506	0.111434	0.079424	0.201122	-0.203229	0.693264	-0.262365	0.218512	0.468665	-0.612895	-0.830319	-0.53072	0.261266	-0.937286	-0.112619
170	655	CUST_502_PI425925021	NM_001136239.1	Enzyme	PRDM6	900053	E	PR domain containing 6	-0.351175	-0.491582	-0.875488	1.27404	0.757574	-0.0306835	0.392383	0.0253821	0.261827	-0.00617715	-0.542094	-0.904249	-0.848195	0.23495	-0.188417	-0.380984	-0.418046	0.422354	0.83006	0.469654	0.884862	-0.795869	1.03181	0.816124
181	554	CUST_519_PI425925021	NM_001081461.1	Enzyme	JMJD6	900054	E	jumonji domain containing 6	0.332112	0.282155	-0.406487	-0.615887	-0.507491	-0.478757	0.970229	0.0667857	0.289177	-0.305418	0.142708	-0.0480865	-0.355694	-0.201757	0.0322832	0.171748	0.392902	0.0823007	0.987708	0.949399	0.241848	-0.299082	-0.261838	-1.04825
217	4005	CUST_525_PI425925021	NM_022115.3	Enzyme	PRDM15	900055	E	PR domain containing 15	-0.609421	-0.557677	-0.645115	0.775994	0.725663	-0.983403	0.0372605	4.76141	1.08122	-0.77385	-0.462836	-0.407474	-0.212545	-0.314317	0.511411	-0.822278	0.0956699	4.20346	-0.144717	0.0560536	-0.0226259	-0.256332	0.73931	0.329906
209	4002	CUST_534_PI425925021	NM_022114.3	Enzyme	PRDM16	900056	E	PR domain containing 16	2.09109	2.23378	-0.2801	1.74284	0.956531	-1.17259	0.0339031	-0.282916	-0.274007	-0.529798	-0.449424	-0.52831	-0.305929	-0.587784	-0.466443	2.03817	0.454833	-0.382077	0.00514349	0.129712	0.260319	-0.0178492	1.94405	1.52785
132	3447	CUST_539_PI425925021	NM_015107.2	Enzyme	PHF8	900057	E	PHD finger protein 8	0.0520744	0.00412661	0.944269	-0.258847	-0.0112249	0.590635	-1.14563	0.369425	0.221986	0.204996	0.598212	0.788183	0.822058	-0.0577274	0.181822	-0.0183925	-0.574461	-0.113023	-0.424464	-0.659178	-0.398485	0.743392	-1.5504	-0.509302
83	784	CUST_558_PI425925021	NM_001166448.1	Enzyme	HDAC8	900058	E	histone deacetylase 8	-0.546767	-0.671867	0.999446	-1.64996	-1.79531	0.31869	-1.75825	0.849912	2.15716	0.240246	1.64795	1.47472	1.03674	0.501724	1.42842	-0.602237	0.848423	-0.666126	-0.407179	-0.860342	-0.391381	1.08181	-0.607987	-0.932775
190	4291	CUST_569_PI425925021	NM_032590.4	Enzyme	KDM2B	900059	E	lysine (K)-specific demethylase 2B	-0.19176	-0.274436	-0.29649	0.866256	1.13846	0.0344063	0.846964	0.320399	-0.369201	0.251476	-1.27109	-0.987928	-0.50369	-0.701621	-0.197701	0.0823361	1.12126	-0.231784	0.801294	1.05093	0.376426	-0.725335	0.656435	0.699458
159	3440	CUST_575_PI425925021	NM_015061.3	Enzyme	KDM4C	900060	E	lysine (K)-specific demethylase 4C	1.14989	1.01201	-0.768181	0.0420768	0.221384	-0.292301	0.177075	2.06665	1.19802	-0.390312	-0.871237	-0.897381	-0.851007	0.575535	0.554753	1.00308	-0.153066	-0.385944	-0.24541	-0.0324138	0.939822	-0.626144	-0.452669	-0.860016
105	506	CUST_588_PI425925021	NM_001042533.1	Enzyme	MINA	900061	E	MYC induced nuclear antigen	0.0929578	0.079734	-0.0886447	0.715685	0.312818	-0.118787	-0.184467	-1.17819	-0.060344	-0.140571	0.105286	0.0101514	-0.057231	0.186995	0.5198	0.107087	0.394063	-0.222411	-0.0392586	0.0190059	0.212309	-0.0208314	-0.220408	-0.076805
36	3722	CUST_592_PI425925021	NM_018411.4	Enzyme	HR	900062	E	hairless homolog (mouse)	0.383501	0.359109	-0.328297	-2.12614	-1.34733	0.118315	-0.277237	0.512464	-0.929829	0.135755	0.266193	0.0220214	-0.350563	-0.312314	-0.124202	0.450057	-0.230033	0.819307	0.430826	0.187615	-0.216127	-0.273365	-1.55349	-0.0213549
62	4591	CUST_593_PI425925021	NM_153182.2	Enzyme	MINA	900063	E	MYC induced nuclear antigen	-0.0973803	0.0295658	-0.276489	-0.868649	-1.02245	0.13607	-0.46099	-0.451965	-0.156804	0.0989134	0.0655498	0.355175	0.240103	0.252267	0.431031	-0.200049	0.105209	-0.292114	0.437698	0.00541445	-0.250048	0.273403	-0.0945816	0.374473
59	539	CUST_599_PI425925021	NM_001080424.1	Enzyme	KDM6B	900064	E	lysine (K)-specific demethylase 6B	0.0529498	-0.00743336	0.334482	-1.24878	-0.72406	0.0977387	-0.845521	-0.0200827	-0.0251019	0.0190771	0.272406	0.344419	0.338731	0.0495156	0.198973	0.0383069	0.0408824	0.0499022	0.0431734	-0.288689	0.032567	0.390739	-0.980814	-0.228122
3	2277	CUST_603_PI425925021	NM_005090.3	Enzyme	JMJD7-PLA2G4B	900065	E	JMJD7-PLA2G4B readthrough	0.315399	1.30874	1.64203	-0.483028	-0.0508893	-1.17372	-1.44071	-1.79405	-1.80252	-1.0712	1.46356	1.50975	1.65866	1.2519	-0.969041	0.319088	0.304327	-2.03871	-1.435	-1.38969	-1.4074	1.68029	-0.608332	0.832447
93	625	CUST_608_PI425925021	NM_001114633.1	Enzyme	PLA2G4B	900066	E	phospholipase A2, group IVB (cytosolic)	0.269526	0.329406	-0.315754	0.0324646	-0.151545	-0.0564045	-0.227378	-0.386566	-0.0378649	-0.189588	-0.476464	-0.546248	-0.398519	0.118914	0.0980204	0.410726	0.674154	-0.439742	0.0860354	-0.0606208	-0.435413	-0.375263	0.52336	0.0124189
201	621	CUST_609_PI425925021	NM_001114632.1	Enzyme	JMJD7	900067	E	jumonji domain containing 7	-0.53725	-0.147513	-0.215061	0.733335	0.761233	1.10043	0.805491	0.0178823	-0.473824	1.10637	-0.786032	-0.509654	-0.245081	-0.123653	-0.204241	0.181477	1.46968	-0.0783254	0.19306	0.532221	-0.17395	-0.152833	2.24108	-0.158148
121	4811	CUST_615_PI425925021	NM_199439.1	Enzyme	PRDM10	900068	E	PR domain containing 10	-0.0325749	-0.197385	-0.0102498	-0.982501	-0.780413	0.133913	0.0316422	0.440223	0.209483	0.113134	-0.0719108	-0.0812507	-0.0240951	-0.140644	0.654976	-0.128449	0.37452	0.0181765	0.0581146	0.0274832	-0.259147	0.0531436	-0.258597	-0.0875852
6	4807	CUST_618_PI425925021	NM_199438.1	Enzyme	PRDM10	900069	E	PR domain containing 10	0.661035	0.605012	-0.12053	-1.67483	-0.948643	-0.0441725	0.917591	-0.475138	-3.24848	0.0905543	-3.79961	-1.33512	-0.0143945	0.908119	0.715847	0.597748	-0.361248	0.463036	0.444212	0.840589	-0.189503	-0.115355	-2.34786	-0.0972858
91	3458	CUST_62_PI425925021	NM_015167.2	Enzyme	JMJD6	900070	E	jumonji domain containing 6	0.485427	0.356649	0.227155	-0.12975	0.0577698	0.0325225	-0.549832	0.322694	0.191589	-0.0805974	-0.136007	-0.0255853	0.0984465	0.207436	-0.150931	0.359461	-0.128899	0.0337335	-0.423179	-0.493291	0.184758	0.028456	-0.559257	-0.634718
78	4803	CUST_623_PI425925021	NM_199437.1	Enzyme	PRDM10	900071	E	PR domain containing 10	-0.27204	-0.18837	1.00682	-0.774693	-1.04478	0.984127	0.114057	-0.598342	-0.905995	0.969012	0.880549	0.84496	0.674411	-0.90324	0.504374	-0.404159	-0.148742	-0.351814	0.398179	-0.0276589	-0.152292	0.859472	-0.710026	-1.19305
164	2097	CUST_644_PI425925021	NM_004653.4	Enzyme	KDM5D	900072	E	lysine (K)-specific demethylase 5D	-0.694892	-0.460736	-1.71921	0.256175	0.765998	0.762176	0.524546	1.39114	-0.46642	0.746103	-0.967385	-1.14425	-1.74441	-0.326254	0.153535	-0.714891	-0.315791	0.514681	0.784331	1.01731	0.900907	-1.54264	-0.188703	-0.146414
129	2226	CUST_67_PI425925021	NM_004964.2	Enzyme	HDAC1	900073	E	histone deacetylase 1	0.0308613	-0.0304284	-0.0519854	-0.0202332	-0.0500554	0.409785	-0.781747	0.609141	-0.528212	0.266023	0.385804	0.18236	-0.083672	-0.323012	-0.0957579	-0.00355102	-0.162574	1.02685	-0.234262	-0.425975	-0.178959	0.0656758	1.8264	0.720241
224	4317	CUST_676_PI425925021	NM_032778.4	Enzyme	MINA	900074	E	MYC induced nuclear antigen	-1.36691	-1.17821	-1.42125	3.06297	2.30908	4.4463	-1.05272	4.44372	1.98694	4.56186	0.276427	-0.0643169	-1.653	3.09975	-2.39445	-2.31041	1.22691	-1.87445	1.80182	1.19157	4.12208	-2.02329	-1.84738	-0.432282
119	3954	CUST_677_PI425925021	NM_021620.3	Enzyme	PRDM13	900075	E	PR domain containing 13	0.0462648	0.110275	-0.894867	-0.563704	0.00496445	0.59326	0.00474838	-0.953206	0.186235	0.463565	-0.0176116	-0.163994	-0.77279	0.182317	0.282944	-0.0972977	-0.196049	0.231293	0.256752	0.247857	-0.171707	-0.554199	-0.783337	-0.160391
138	410	CUST_683_PI425925021	NM_001009999.2	Enzyme	KDM1A	900076	E	lysine (K)-specific demethylase 1A	0.36988	0.354185	-0.104474	0.274102	0.0287707	0.748212	0.305654	-0.424541	-0.20242	0.730187	-0.243187	-0.134932	-0.0188374	-0.972371	-0.208724	0.36449	-1.82922	-0.608087	0.0699045	0.283326	-0.763458	0.0210124	-0.318189	-0.257837
141	4313	CUST_687_PI425925021	NM_032776.1	Enzyme	JMJD1C	900077	E	jumonji domain containing 1C	-0.405421	0.705125	0.479526	0.0818931	0.663091	-0.0779717	-0.0627664	-0.313673	0.100863	-0.391674	0.329571	-0.00764581	-0.0148003	0.0298526	-0.109418	-0.0244286	-0.843358	-0.0757801	-0.475635	0.0894875	0.264035	1.34871	-0.400352	0.0630813
63	716	CUST_700_PI425925021	NM_001146696.1	Enzyme	KDM4C	900078	E	lysine (K)-specific demethylase 4C	-0.165724	-0.246122	0.525271	-0.67851	-0.884358	0.28264	-0.282302	0.545375	0.312212	0.241187	-0.0903597	0.102978	0.456233	0.57495	0.128156	-0.425479	0.0796366	0.127533	-0.401975	-0.430215	-0.418176	0.487468	-0.651919	-0.295235
184	712	CUST_704_PI425925021	NM_001146695.1	Enzyme	KDM4C	900079	E	lysine (K)-specific demethylase 4C	0.600347	0.513992	-0.297081	0.104713	0.0491086	-0.735197	0.495267	0.448826	-1.68715	-0.520148	-0.512077	-0.381027	-0.202856	-0.133682	-1.18028	0.532012	1.54465	-0.735986	-0.104705	0.255347	0.977546	0.0919996	0.302121	-0.454253
178	708	CUST_712_PI425925021	NM_001146694.1	Enzyme	KDM4C	900080	E	lysine (K)-specific demethylase 4C	0.116379	-0.243691	-0.118105	2.06765	1.23667	-0.320615	0.489623	0.23599	0.319534	-0.269243	0.0764616	-0.0420964	0.561733	0.309599	-0.303313	-0.206839	-0.769616	-0.0728525	-0.48339	0.457849	-0.214148	0.244909	1.28839	0.600963
122	2398	CUST_720_PI425925021	NM_005474.4	Enzyme	HDAC5	900081	E	histone deacetylase 5	-0.171032	-0.264373	-0.329719	0.123651	0.139267	0.717191	-0.248353	0.0643751	0.195864	0.577418	0.00775278	-0.0681888	-0.130905	-0.20151	0.735453	-0.333311	0.837522	0.517508	-0.039474	-0.220607	-0.35622	-0.141492	-0.0825609	-0.0504543
64	4233	CUST_723_PI425925021	NM_032019.5	Enzyme	HDAC10	900082	E	histone deacetylase 10	-0.266846	-0.0951768	0.620789	-0.686087	-0.929582	0.09111	-0.266124	0.705588	-0.0590999	0.0663133	0.223707	0.354462	0.57238	0.266658	0.0909045	-0.0954373	-0.43447	0.291479	-0.40468	-0.126833	-0.212982	0.511639	-0.342851	-0.852845
82	493	CUST_727_PI425925021	NM_001040424.1	Enzyme	PRDM15	900083	E	PR domain containing 15	-1.31592	-1.01081	2.00909	-0.744772	-0.394909	0.213876	-1.52247	0.808768	1.3386	0.211399	0.301834	1.30096	2.12924	-1.7197	1.72268	-1.36601	0.562473	-1.60103	0.0136116	-0.624937	-1.7113	2.24633	-0.443644	-0.725351
50	780	CUST_730_PI425925021	NM_001166422.1	Enzyme	HDAC8	900084	E	histone deacetylase 8	-0.664964	-0.556015	0.0610246	-2.77081	-1.03703	0.920803	-0.280351	0.465128	0.939763	0.771281	0.337007	0.299925	0.115956	0.559968	-0.42021	-0.497524	-0.796471	0.641406	-0.132517	-0.062526	-0.586739	0.0505816	-2.05492	-1.50203
90	777	CUST_736_PI425925021	NM_001166420.1	Enzyme	HDAC8	900085	E	histone deacetylase 8	0.502243	0.453798	-0.232338	-0.0752827	0.0992494	-0.199186	-0.322816	0.0782791	0.025167	-0.224542	0.922243	0.498706	-0.378228	-0.450972	-0.3492	0.487323	-0.435798	-0.520477	0.341717	0.0441966	-0.0666262	-0.281321	-0.929219	-0.821609
183	927	CUST_740_PI425925021	NM_001527.3	Enzyme	HDAC2	900086	E	histone deacetylase 2	0.599501	0.53615	0.00767877	-0.535011	-1.03507	-0.691434	1.37531	-1.38095	-0.523845	-0.275708	0.107919	-0.0702057	0.0257053	0.84275	-0.114681	0.578315	0.642073	-1.13948	1.49837	1.4722	0.0506957	0.148471	-0.13691	-0.274292
161	3950	CUST_742_PI425925021	NM_021619.2	Enzyme	PRDM12	900087	E	PR domain containing 12	0.229233	0.318839	-1.9764	-0.152422	0.719339	0.141878	-0.259305	-1.16187	-0.0383444	0.120605	-0.99356	-1.33907	-2.01816	0.254581	0.236886	0.245996	-0.953097	-0.126339	0.509504	0.233079	-0.449998	-1.99258	-0.751229	-0.504895
126	1948	CUST_757_PI425925021	NM_004241.2	Enzyme	JMJD1C	900088	E	jumonji domain containing 1C	0.0420915	0.00515674	0.0124313	-0.150748	-0.158527	0.697521	-0.0648495	0.543697	-0.561293	0.61645	0.0691524	-0.0493426	-0.0446781	-0.137927	0.817132	0.011312	-0.267683	0.755257	0.400681	0.267714	0.0390608	0.0185476	-0.427672	-0.2148
4	705	CUST_764_PI425925021	NM_001146688.1	Enzyme	KDM3A	900089	E	lysine (K)-specific demethylase 3A	1.17228	1.11426	1.08727	-1.01444	-1.55895	0.114285	-2.03864	-0.390229	-2.31392	0.0338326	0.968536	0.961892	0.993229	-1.73085	-0.476147	1.13852	0.134966	-1.35134	1.38824	0.244472	-1.00765	1.12884	-1.90462	-1.25457
33	773	CUST_767_PI425925021	NM_001166419.1	Enzyme	HDAC8	900090	E	histone deacetylase 8	-0.368116	-0.0216578	0.0274853	-1.76425	-2.36916	0.959621	-0.109541	1.15167	-0.981265	0.502249	0.979816	0.492133	-0.377398	-0.970145	0.836212	0.0714481	0.184995	0.154086	0.120171	-0.059349	-1.26671	-0.284244	-1.61074	-1.96138
99	769	CUST_769_PI425925021	NM_001166418.1	Enzyme	HDAC8	900091	E	histone deacetylase 8	-0.179981	-0.223357	-0.0404456	-0.272341	-0.167947	0.372	-0.340569	-0.152836	0.0987594	0.263738	-0.136853	-0.136236	-0.11784	0.327468	0.225325	-0.242551	0.0575294	0.358068	0.134198	-0.0132395	-0.262006	-0.0843442	-0.29441	-0.604804
28	4693	CUST_79_PI425925021	NM_178425.2	Enzyme	HDAC9	900092	E	histone deacetylase 9	1.01497	0.793294	1.00028	-1.74121	-1.49782	0.172452	-0.95144	0.11478	-0.0302611	-0.0575916	1.44301	1.16099	0.779472	-0.407074	1.10576	0.770636	-0.100912	-0.783222	-0.463781	-0.623829	-1.37457	0.620221	-1.00118	-1.30552
172	667	CUST_793_PI425925021	NM_001142498.1	Enzyme	SIRT1	900093	E	sirtuin 1	-0.162905	0.0420476	-0.283942	1.20369	0.612186	-0.0529718	0.375409	0.184785	0.107546	0.0864442	-0.13231	-0.362301	-0.442891	0.0658066	-0.0783201	-0.146432	-0.654575	0.344508	0.115272	0.245039	0.522765	-0.658005	1.12011	0.633324
5	3750	CUST_810_PI425925021	NM_018699.2	Enzyme	PRDM5	900094	E	PR domain containing 5	0.732523	0.682843	2.23926	-0.009838	0.711648	0.0865789	-0.698676	-1.48681	-0.653199	0.0286855	-1.59757	1.23756	2.21157	-1.45607	-0.262155	0.251882	0.744452	-1.08542	0.526529	-0.0815271	-0.314357	2.22411	-1.05324	-1.03167
79	3136	CUST_82_PI425925021	NM_012241.3	Enzyme	SIRT5	900095	E	sirtuin 5	-0.498076	-0.451879	0.724051	-0.420413	-0.300384	1.65731	0.218006	1.17671	-1.01196	1.5543	1.60193	1.35629	0.499069	-0.75777	-0.0669281	-0.164775	0.117958	-0.112681	-0.308218	-0.00988435	0.411078	0.598088	-0.475198	-0.618633
21	2262	CUST_833_PI425925021	NM_005056.2	Enzyme	KDM5A	900096	E		-0.249489	-0.222593	0.50879	-2.63668	-1.87716	0.456543	-0.991878	0.165366	-0.213931	0.542196	0.51848	0.682697	0.688404	0.534386	0.304177	-0.267854	-1.18924	0.618573	-0.361736	-0.545188	-0.736315	0.728704	-0.712182	0.360755
43	728	CUST_839_PI425925021	NM_001146706.1	Enzyme	KDM5D	900097	E	lysine (K)-specific demethylase 5D	0.448149	0.396795	-0.188643	-1.19568	-0.537374	0.415415	-0.581805	0.325541	0.0156524	0.281127	0.213264	-0.0248303	-0.328439	0.372071	0.26196	0.433577	-0.644877	0.577706	-0.0590885	-0.208709	-0.497466	-0.241792	-1.03447	0.0743875
44	724	CUST_842_PI425925021	NM_001146705.1	Enzyme	KDM5D	900098	E	lysine (K)-specific demethylase 5D	1.09631	1.07512	-0.571925	-1.32602	-0.966089	0.208534	-0.14837	0.319801	-0.196992	0.130551	0.321836	0.0785305	-0.450727	0.1685	0.114903	1.04503	-1.21687	0.484376	-0.188619	-0.00321428	-0.638395	-0.363325	-1.50894	-0.342762
42	720	CUST_856_PI425925021	NM_001146702.1	Enzyme	KDM5C	900099	E	lysine (K)-specific demethylase 5C	0.215176	0.118413	-0.174582	-1.69599	-0.479925	0.532514	-0.646048	0.0135074	0.254815	0.240213	0.116623	-0.111562	-0.422815	0.730293	0.67806	0.142747	-0.874063	0.875802	0.107988	-0.185104	-0.782331	-0.412561	-1.2829	-0.0908263
55	1932	CUST_860_PI425925021	NM_004187.3	Enzyme	KDM5C	900100	E	lysine (K)-specific demethylase 5C	-0.421007	-0.534274	0.131093	-0.311457	-0.107071	0.184642	0.0462683	-0.0525497	-0.195763	0.132915	0.0998846	0.0223227	-0.00949092	-0.317768	0.127643	-0.500949	-0.666386	1.08797	0.251535	0.237765	-0.493161	0.0438695	-0.615509	0.274635
114	4377	CUST_869_PI425925021	NM_052996.2	Enzyme	PRDM7	900101	E	PR domain containing 7	0.0702653	-0.13642	0.581398	-0.0266865	-0.597138	-0.356279	0.33322	-0.196677	0.510544	-0.417143	0.615082	0.464238	0.4297	-0.122814	0.250412	-0.165256	-0.0921788	0.163015	-0.505851	-0.144823	-0.234709	0.447835	0.483166	-0.358535
127	3425	CUST_879_PI425925021	NM_015015.2	Enzyme	KDM4B	900102	E	lysine (K)-specific demethylase 4B	0.106271	0.0168597	-0.0999599	0.124825	0.182323	-0.513677	0.0419449	-0.0337009	-0.144716	-0.407256	1.38567	0.945201	-0.172719	-0.570468	0.480253	0.167796	-1.11324	0.58467	-0.371367	-0.0291393	-0.673843	-0.139072	0.10333	0.303813
108	2235	CUST_882_PI425925021	NM_004973.2	Enzyme	JARID2	900103	E	jumonji, AT rich interactive domain 2	-0.479971	0.058342	0.0389336	0.0696807	0.383448	-0.159202	0.164221	0.20181	0.178045	-0.106391	-0.285328	0.187597	0.248546	-0.237225	0.045165	-0.917755	0.535177	0.0226263	-0.0476112	-0.559806	0.00159832	0.32032	0.621027	-0.315013
73	3421	CUST_892_PI425925021	NM_015013.3	Enzyme	KDM1A	900104	E	lysine (K)-specific demethylase 1A	-0.323382	-0.26622	0.880921	-1.72973	-1.16511	1.07087	0.146259	-0.171245	-0.204133	1.01856	0.254792	0.483847	0.747883	0.791829	-0.576577	-0.247896	-0.379042	-0.286275	0.321862	0.317746	0.122161	0.906467	-1.26188	-0.343569
210	3132	CUST_92_PI425925021	NM_012240.2	Enzyme	SIRT4	900105	E	sirtuin 4	-0.737894	-0.209588	0.494079	2.35284	2.02166	-0.274987	0.320342	-0.436484	0.235309	-0.314605	0.0420977	0.00307588	0.427398	0.331967	-0.661506	-0.425181	-0.361803	-0.254811	-1.21566	0.0016265	0.65268	0.361214	2.85946	1.53808
27	4689	CUST_94_PI425925021	NM_178423.1	Enzyme	HDAC9	900106	E	histone deacetylase 9	0.37583	0.231717	1.05307	-1.75828	-1.54345	-0.314498	-0.42593	-1.28122	-0.859925	-0.555609	1.08286	1.10387	1.04553	0.474086	0.459883	0.230624	0.0906625	-0.411296	-0.0927891	-0.193058	-1.25803	0.808913	-0.337244	-1.23859
32	3942	CUST_98_PI425925021	NM_021140.2	Enzyme	KDM6A	900107	E	lysine (K)-specific demethylase 6A	-0.277228	-0.378028	-0.29887	-2.57471	-2.11209	1.27173	-0.189868	-1.12947	0.410309	1.20496	1.56461	1.04492	-0.307256	0.0224417	0.507742	-0.286874	1.58404	0.814411	1.13205	0.715292	-1.0466	-0.209241	-1.68772	0.142671
163	4824	CUST_10_PI425925021	NM_206962.1	Enzyme	PRMT2	900108	W	protein arginine methyltransferase 2	0.0287794	-0.133808	-1.16815	-0.172939	0.550942	0.299751	-1.27509	0.427934	-0.260554	0.240834	-0.413555	-0.726006	-1.19426	-0.0136052	1.26863	0.0333027	0.266023	0.624954	0.631127	-0.0653256	0.0397643	-1.187	-0.112287	-1.22691
191	4780	CUST_102_PI425925021	NM_198319.2	Enzyme	PRMT1	900109	W		0.283182	-0.0385661	-0.571982	1.70292	1.447	-0.628311	0.336278	0.362235	-0.356586	-0.585197	-0.801308	-0.764489	0.0359378	-0.483045	-0.326104	0.00196973	1.43342	-0.408203	1.11736	0.734626	1.37576	-0.192294	1.03701	1.06059
34	2374	CUST_107_PI425925021	NM_005392.3	Enzyme	PHF2	900110	W	PHD finger protein 2	-0.272503	-0.249897	-0.039065	-2.35848	-1.89073	0.836888	0.269203	1.56643	-0.19822	0.573362	0.168295	0.112514	0.00211759	0.420607	0.736496	-0.238721	-1.2217	1.04854	0.201776	0.357061	-2.46146	5.73362e-05	-0.67112	-0.648484
153	4776	CUST_112_PI425925021	NM_198318.2	Enzyme	PRMT1	900111	W	protein arginine methyltransferase 1	-0.266435	-0.0757412	-0.413991	0.397571	0.0717584	-0.761108	0.747538	1.05423	0.315109	-0.544609	-0.644799	-0.564912	-0.404803	-0.0767591	0.1685	-0.00492438	-0.0597858	0.546264	1.28129	0.846249	0.959037	-0.415536	0.341824	-0.432678
189	4050	CUST_116_PI425925021	NM_023034.1	Enzyme	WHSC1L1	900112	W	Wolf-Hirschhorn syndrome candidate 1-like 1, NSD3	-0.200553	0.0535945	-0.85239	2.69238	-0.218227	-0.676159	0.234618	0.74436	-0.360179	0.0258799	-0.67543	-0.186381	0.418651	-0.212685	0.173564	0.535793	1.20196	-0.403212	-0.566401	1.06692	0.441166	-1.08664	0.958562	0.604298
106	4795	CUST_121_PI425925021	NM_199141.1	Enzyme	CARM1	900113	W	coactivator-associated arginine methyltransferase 1	-0.0110975	-0.279954	0.527762	0.046719	-0.106028	-0.757273	-0.247138	0.208874	-0.359789	-0.655327	0.111669	0.186663	0.56408	-0.287416	-0.480912	-0.306535	0.553039	-0.744284	-0.437308	-0.476281	0.105322	0.540693	-0.329048	0.0422147
88	3542	CUST_129_PI425925021	NM_016028.4	Enzyme	SUV420H1	900114	W	suppressor of variegation 4-20 homolog 1 (Drosophila)	3.26214	2.84504	-1.92862	-0.91048	1.42409	-2.02197	0.920777	-2.18783	-1.86551	-1.31216	1.28114	0.754356	-1.75409	-1.21977	-0.236386	2.54478	-0.0335453	-1.92226	0.1602	1.00671	1.09445	-2.46518	-0.484224	1.71201
147	747	CUST_136_PI425925021	NM_001160308.1	Enzyme	SETDB2	900115	W	SET domain, bifurcated 2	-0.148981	-0.0767917	-0.266206	-0.299802	-0.15193	0.0647076	0.515552	1.3009	1.2336	0.0516469	-0.635594	-0.789304	-0.554695	0.366228	0.058145	-0.134191	0.0531511	0.701067	0.50561	0.614014	0.370838	-0.460057	0.276156	-0.527874
41	3352	CUST_137_PI425925021	NM_014727.1	Enzyme	MLL4	900116	W	myeloid/lymphoid or mixed-lineage leukemia 4	-0.0107501	0.0508413	-0.610707	-1.71567	-1.09492	0.136958	-0.0798578	0.0699077	0.0315685	0.097034	0.141992	-0.103105	-0.572981	0.228081	0.442696	0.049229	-0.595881	0.327704	0.110688	0.103606	-0.574062	-0.571842	-0.900786	-0.727313
84	4630	CUST_144_PI425925021	NM_172349.2	Enzyme	NSD1	900117	W	nuclear receptor binding SET domain protein 1	1.33475	1.30063	0.20331	-2.59364	-2.30482	0.698132	-2.65714	1.77193	0.691732	0.577907	1.45442	1.09474	0.0320259	-2.96735	1.64961	1.27557	-1.01448	-2.62563	-2.07755	-2.12601	-2.55151	-0.0298509	-2.66017	-2.44759
80	743	CUST_146_PI425925021	NM_001160305.1	Enzyme	SETD6	900118	W	SET domain containing 6	-2.21964	-2.03872	2.60235	-4.05467	-2.93562	0.0688943	1.12084	-3.57276	1.40871	0.250143	-1.07712	1.51849	2.77403	2.6652	-1.05532	-1.93442	0.510931	-2.50105	0.427232	0.987694	-2.06909	2.87176	-1.05	-0.10174
111	4151	CUST_15_PI425925021	NM_024860.2	Enzyme	SETD6	900119	W	SET domain containing 6	-0.150229	0.136571	-0.0566684	0.556504	0.27746	-0.169089	0.288998	0.0735632	0.0529046	-0.170452	-0.0704312	-0.10653	-0.0405392	0.0741242	-0.0274954	-0.441375	0.167704	0.0744992	0.0214777	-0.0588137	0.373406	-0.00894171	0.536311	0.243749
25	4740	CUST_151_PI425925021	NM_182709.1	Enzyme	KAT5	900120	W	K(lysine) acetyltransferase 5	-0.00728281	-0.0959135	1.00191	-1.18004	-1.02755	0.972015	-1.22255	-1.22907	0.611301	0.531657	0.478711	0.655506	0.941287	0.161865	0.316587	-0.018437	-1.42223	0.542773	-0.500696	-0.722443	-0.762669	0.857406	-1.59655	0.170887
207	2501	CUST_153_PI425925021	NM_005788.3	Enzyme	PRMT3	900121	W	protein arginine methyltransferase 3	0.298674	0.322435	-0.383507	1.67771	3.06437	-0.0372977	0.392559	-0.0092358	0.66494	0.0284408	-0.296502	-0.351049	-0.532211	-2.95304	-1.33978	0.423387	1.28016	-2.42195	-2.30532	-0.245968	0.852873	-0.641082	-0.190549	0.861265
167	4772	CUST_160_PI425925021	NM_198274.3	Enzyme	SMYD1	900122	W	SET and MYND domain containing 1	-0.620622	-0.834201	-0.255839	1.0801	0.802014	0.221536	0.0339867	-1.26705	1.5562	0.254273	0.199541	0.222593	0.0142872	0.876622	-0.356141	-0.592626	-1.67301	-0.568752	-0.615116	-0.548676	-0.968182	-0.0121122	0.518591	0.109761
150	3178	CUST_164_PI425925021	NM_012432.3	Enzyme	SETDB1	900123	W	SET domain, bifurcated 1	-0.134003	-0.366433	0.0685275	0.305415	0.176358	0.0386385	1.0594	-0.198735	0.01935	0.0617669	0.00690891	-0.0167206	0.0306644	-0.182404	-0.475797	-0.278858	-0.401042	-0.497885	-0.00736473	0.675058	0.364063	0.0802717	0.0112273	-0.0877298
30	3745	CUST_19_PI425925021	NM_018682.3	Enzyme	MLL5	900124	W	myeloid/lymphoid or mixed-lineage leukemia 5 (trithorax homolog, Drosophila)	0.790798	0.765713	0.672656	-1.06112	-0.687481	0.567526	-0.547156	-1.80917	-0.702363	0.542959	-0.162594	0.87662	0.716133	-1.00642	0.0418921	0.795318	-0.0158347	-0.505806	0.00246744	-0.0911313	-0.619934	0.788756	-0.63711	0.348212
57	3115	CUST_192_PI425925021	NM_012231.4	Enzyme	PRDM2	900125	W	PR domain containing 2, with ZNF domain	0.137654	-0.0161852	0.327955	-1.28167	-0.981312	-0.375647	-0.278514	-0.340186	0.600073	-0.584587	0.291632	0.117264	0.0760999	0.545465	0.155194	0.0189527	-0.422533	-0.18151	0.156757	-0.0643633	-0.385316	0.047701	-0.947084	0.0902006
131	398	CUST_193_PI425925021	NM_001007259.1	Enzyme	SETD4	900126	W	SET domain containing 4	0.089875	0.0603266	0.595196	-0.371251	0.0944992	1.40994	-1.54996	0.0154129	-0.590312	1.15111	-0.0120329	0.138434	0.509068	0.10055	0.218173	0.0214355	-0.0638595	0.319207	-0.307139	-0.836473	-0.676943	0.481407	-1.01806	-0.226785
49	4278	CUST_203_PI425925021	NM_032482.2	Enzyme	DOT1L	900127	W	DOT1-like, histone H3 methyltransferase (S. cerevisiae)	-1.07575	-1.03717	0.695967	-2.32677	-1.29525	0.183563	0.360388	0.0201525	-0.0733678	0.175381	-0.0975133	0.123298	0.623845	0.879569	-0.213796	-1.13753	0.353853	-0.698523	-0.852561	0.0673108	0.655731	0.628883	-1.58287	-0.641266
85	696	CUST_207_PI425925021	NM_001145415.1	Enzyme	SETDB1	900128	W	SET domain, bifurcated 1	0.179012	0.393345	-0.535751	-1.49044	-1.08684	2.92459	-2.47726	1.14651	1.69693	2.73049	1.89572	1.36444	-0.337161	-3.36118	0.2993	0.255125	-2.4111	-2.76065	0.906472	-0.126294	-2.7552	-0.33343	-0.97314	0.513022
66	1158	CUST_211_PI425925021	NM_001991.3	Enzyme	EZH1	900129	W	enhancer of zeste homolog 1 (Drosophila)	-0.145943	-0.107302	0.504587	-0.712197	-0.751901	0.444634	-0.376007	0.0756343	-0.149102	0.445443	0.504535	0.442082	0.473283	0.132199	0.0882702	-0.102935	-0.516656	0.12923	0.44248	0.155737	-0.456701	0.496169	-0.585861	-0.347162
65	501	CUST_219_PI425925021	NM_001042424.2	Enzyme	WHSC1	900130	W	Wolf-Hirschhorn syndrome candidate 1	-0.423954	-0.340957	0.500049	-0.663308	-0.486099	0.527601	-0.596905	-0.0280299	0.428884	0.451947	0.212571	0.368522	0.515303	-0.446379	0.438855	-0.496671	0.00996313	-0.439743	0.0769274	-0.176865	-0.838002	0.57541	-0.4372	-0.306311
77	3738	CUST_22_PI425925021	NM_018489.2	Enzyme	ASH1L	900131	W	ash1 (absent, small, or homeotic)-like (Drosophila)	0.0590754	0.00669108	0.279612	-0.356908	-0.726276	1.77805	0.567421	-0.628184	-0.777396	1.73093	-0.228162	-0.0783891	0.302584	-0.189995	-0.0874623	0.0847395	0.109684	0.578348	-0.504727	0.224954	-0.159431	0.393798	-0.685805	0.379993
89	546	CUST_224_PI425925021	NM_001080517.1	Enzyme	SETD5	900132	W	SET domain containing 5	0.533975	0.501784	-0.252429	-0.512276	-0.0480126	-0.729634	0.143276	-0.0747566	0.000246992	-0.729775	0.393152	0.184019	-0.323121	-0.0909521	-0.236419	0.471278	0.0750303	-0.690639	-0.647003	-0.149729	-0.0287542	-0.207834	-0.390473	0.170707
218	1830	CUST_226_PI425925021	NM_003884.4	Enzyme	KAT2B	900133	W	K(lysine) acetyltransferase 2B	0.53361	0.528649	-0.520891	-0.721038	-1.06296	2.81545	0.56872	1.84226	-2.17527	2.67329	-0.476923	-0.599072	-0.542308	-0.898342	2.77892	0.560245	-0.652027	1.39297	1.83084	1.3493	0.599118	-0.512231	-1.31438	-0.843901
187	3635	CUST_235_PI425925021	NM_017635.3	Enzyme	SUV420H1	900134	W	suppressor of variegation 4-20 homolog 1 (Drosophila)	-0.32912	-0.050975	-1.09577	0.60313	-0.207591	-0.733949	0.614908	-0.749276	-0.43525	0.0568858	-0.791841	0.708487	1.10168	-0.306207	-0.059419	0.673944	1.13114	-0.822251	0.258406	0.769096	0.52287	0.603287	0.732153	-0.15778
9	3347	CUST_243_PI425925021	NM_014712.1	Enzyme	SETD1A	900135	W	SET domain containing 1A	0.268656	0.214675	-0.297808	-4.06467	-3.21694	0.559569	-0.337998	0.570138	0.0403485	0.439729	0.91854	0.531466	-0.32472	1.20278	1.14232	0.239254	-2.02727	0.643833	-0.743905	-0.451612	-1.68224	-0.28917	-1.383	-0.319477
155	3621	CUST_248_PI425925021	NM_017438.3	Enzyme	SETD4	900136	W	SET domain containing 4	0.253658	-0.285513	-1.22913	0.151573	0.237158	0.115005	-0.422675	1.22983	0.343806	0.290852	-0.192735	0.0236626	-0.468376	0.062196	-0.158376	-0.000282945	0.8832	-0.250391	0.463164	0.297136	0.0738403	-0.195525	0.463002	-0.14785
17	3044	CUST_25_PI425925021	NM_007331.1	Enzyme	WHSC1	900137	W	Wolf-Hirschhorn syndrome candidate 1	0.384004	0.361309	-0.0498125	-2.62415	-1.25774	-0.0964733	-0.0277196	-1.04393	-0.337492	-0.0566738	1.02425	0.735871	-0.0181064	-0.111806	0.334762	0.462575	0.037869	-0.0150413	0.0836654	0.0410905	-0.92586	0.0202814	-1.99593	-0.0598453
136	4581	CUST_256_PI425925021	NM_152998.1	Enzyme	EZH2	900138	W	enhancer of zeste homolog 2 (Drosophila)	0.174422	0.14503	-0.148966	-1.68568	-1.08874	-0.00931648	0.565107	-0.702589	0.338757	0.0155219	0.206957	0.058477	-0.125685	-0.626765	1.46698	0.0579161	-0.318188	-0.250112	0.906835	0.763114	-0.167178	-0.0453099	0.0823747	1.69157
38	805	CUST_266_PI425925021	NM_001198.3	Enzyme	PRDM1	900139	W	PR domain containing 1, with ZNF domain	0.383259	0.297566	0.0148877	-1.27506	-1.06247	0.102905	0.35574	-0.0566534	-0.595666	0.0758583	-0.14375	-0.0896148	-0.023717	-0.770816	1.22245	0.351999	0.430494	-0.652482	0.500871	0.489161	-0.117462	0.034125	-1.81377	-0.197839
87	1696	CUST_269_PI425925021	NM_003482.3	Enzyme	MLL2	900140	W	myeloid/lymphoid or mixed-lineage leukemia 2	2.26173	2.20127	-2.26221	-1.25393	-0.511011	0.876657	0.176111	-1.10024	0.725729	0.782604	-2.3731	-2.60523	-2.59302	1.68689	2.36453	2.2211	0.312077	-1.71764	-1.62567	-0.378552	0.0667526	-1.98537	-0.881693	0.872799
13	475	CUST_275_PI425925021	NM_001033085.1	Enzyme	HAT1	900141	W		1.40126	1.16286	-0.364302	-1.732	-0.892798	0.623202	-1.06886	0.285412	-0.0998102	0.166129	0.652994	0.117694	-0.545745	-0.0130383	0.989107	1.28692	0.0139251	0.0483227	1.08983	0.286851	-1.45506	-0.604353	-2.35736	-0.246576
120	4029	CUST_284_PI425925021	NM_022743.2	Enzyme	SMYD3	900142	W	SET and MYND domain containing 3	0.134754	0.0409696	-0.279734	-0.268209	0.353837	1.04517	-0.281199	0.535664	0.65728	0.919265	-0.0365418	-0.189324	-0.341482	-0.340901	0.845826	0.0185475	-0.415101	0.718593	0.488467	0.161382	0.173839	-0.257851	-0.732264	-0.931136
204	4791	CUST_287_PI425925021	NM_199123.1	Enzyme	SETD3	900143	W	SET domain containing 3	-0.259886	-0.245591	0.885732	-0.397233	0.20983	-1.5703	-0.34803	0.728216	0.905301	-1.3586	0.404167	0.570903	0.871925	0.975883	-0.627772	-0.331856	-0.0214095	-1.03821	-1.3384	-0.615119	-0.145334	0.91368	-1.07506	0.84083
137	892	CUST_290_PI425925021	NM_001429.3	Enzyme	EP300	900144	W	Histone acetyltransferase p300	0.781196	0.639415	0.111112	-0.467078	-0.455967	0.564461	-0.911949	-0.171379	1.73169	0.472807	-1.07081	-0.865002	-0.251469	1.2137	1.85219	0.600613	-0.340942	-0.621548	0.440379	-0.254083	-0.383143	-0.0670176	0.13095	1.01399
11	2953	CUST_297_PI425925021	NM_007067.4	Enzyme	MYST2	900145	W	MYST histone acetyltransferase 2	0.72614	0.723594	0.432319	-2.85024	-2.45193	0.0199592	-0.00418649	-1.28421	0.0303204	-0.0603089	-0.706384	-0.0305038	0.607545	1.33035	0.42718	0.769015	-1.07943	-0.163069	0.746485	0.541713	-1.8818	0.673632	-2.7173	-0.955027
26	4722	CUST_3_PI425925021	NM_181659.2	Enzyme	NCOA3	900146	W	nuclear receptor coactivator 3	0.487687	0.141626	0.731507	-1.32876	-1.20482	-0.305281	-0.611959	-0.85969	-0.684322	-0.571263	0.723828	0.398543	0.294296	0.331837	0.530599	0.121996	-0.234711	0.00729549	0.476719	0.0802112	-0.834449	0.161866	-0.717087	-0.870379
152	788	CUST_302_PI425925021	NM_001167740.1	Enzyme	SMYD3	900147	W	SET and MYND domain containing 3	-0.105191	0.0130978	-0.0278131	0.068335	-0.0469101	-0.0342359	1.12828	-0.153905	0.199638	0.0319208	-0.237506	-0.220377	-0.204534	0.411766	0.364731	-0.122011	-0.0652557	0.508911	0.879682	1.06245	0.450336	-0.095983	0.0278379	-0.635417
123	4308	CUST_310_PI425925021	NM_032701.3	Enzyme	SUV420H2	900148	W	suppressor of variegation 4-20 homolog 2 (Drosophila)	0.0323704	0.103037	-0.24413	-0.584892	-0.0845539	0.845914	-0.00851321	0.690543	-0.343547	0.802178	-0.00925765	-0.181378	-0.498749	-0.123735	-0.347588	0.294579	0.0596728	-0.0387735	0.0320787	-0.083187	0.30469	-0.276798	-0.401895	0.152334
39	686	CUST_314_PI425925021	NM_001145167.1	Enzyme	PRMT3	900149	W	protein arginine methyltransferase 3	0.0610525	0.212201	-0.349458	-1.82064	-0.811288	0.115876	0.659956	0.636142	0.828439	0.223715	0.26054	0.0375918	-0.386398	0.388099	0.527031	-0.0479429	-0.582978	0.303023	-0.428114	0.352276	1.77899	-0.364378	-1.05373	-0.750118
156	682	CUST_319_PI425925021	NM_001145166.1	Enzyme	PRMT3	900150	W	protein arginine methyltransferase 3	0.690932	-0.536	0.168787	0.0403948	-0.45879	-0.359958	-0.0266675	0.71269	1.3488	-0.169952	-0.372269	-0.323507	0.0216788	0.079989	-0.125025	-0.246149	1.21064	-0.00553372	0.279121	-0.227986	0.818143	-0.123144	0.17415	0.198435
198	3106	CUST_331_PI425925021	NM_012215.3	Enzyme	MGEA5	900151	W	meningioma expressed antigen 5 (hyaluronidase)	-0.266258	-0.321985	-0.53639	-0.310312	-0.223606	-0.0195578	0.581804	0.375037	-0.863966	0.471707	3.22433	0.710649	-1.06939	-0.223609	-0.0140944	-0.681606	3.14075	-0.0636587	0.863469	0.471151	-0.218332	-1.24961	1.32801	0.581429
169	2188	CUST_336_PI425925021	NM_004898.2	Enzyme	CLOCK	900152	W	clock homolog (mouse)	-0.432822	-0.478927	-0.530767	0.973633	0.364511	0.461793	0.0144004	0.286052	-0.73021	0.331585	-0.126499	-0.369917	-0.438375	-0.543401	0.467408	-0.66388	-1.45596	-0.0193033	0.716073	0.403655	-0.113583	-0.565386	0.588194	0.852066
142	3917	CUST_345_PI425925021	NM_021078.2	Enzyme	KAT2A	900153	W	K(lysine) acetyltransferase 2A	0.0226752	0.341737	-0.511582	0.929051	1.29768	0.122694	0.67744	-0.419154	0.300689	-0.179459	-0.539793	0.0546153	0.0200174	-0.111629	-0.142605	-0.506436	-0.950477	-0.00877677	-0.898142	-0.00904593	1.13192	0.71792	0.241097	-0.0146846
117	4172	CUST_358_PI425925021	NM_025256.5	Enzyme	EHMT2	900154	W	euchromatic histone-lysine N-methyltransferase 2	-0.66544	0.0907355	0.0142078	-0.619522	0.211146	0.187343	0.339054	0.483181	-0.148767	0.176197	0.108018	0.0645382	-0.0364505	-0.0961763	-0.0349282	0.0400575	-0.891473	0.330212	-0.0170306	-0.0656913	0.55361	0.149052	-0.262482	-0.511078
100	3573	CUST_364_PI425925021	NM_016352.3	Enzyme	CPA4	900155	W	carboxypeptidase A4	-0.20676	-0.398608	-0.475264	-0.00690558	-0.104806	0.164426	-0.286615	-0.0364093	-0.329944	0.112769	-0.700643	-0.518811	-0.451262	0.369384	0.00733717	-0.317539	-0.0635823	0.297057	0.219091	0.0824757	0.0589608	-0.446113	0.216938	-0.738403
10	3654	CUST_368_PI425925021	NM_017778.2	Enzyme	WHSC1L1	900156	W	Wolf-Hirschhorn syndrome candidate 1-like 1, NSD3	0.174345	0.0854163	-0.166314	-4.02348	-1.88033	1.23773	-0.809388	-0.136161	0.934141	1.18643	0.814625	0.552384	-0.0222531	0.704613	0.276083	0.217277	-1.51373	0.0809584	-0.00830794	-0.360753	-3.22042	0.104714	-1.87081	-0.181474
174	663	CUST_369_PI425925021	NM_001142434.1	Enzyme	MGEA5	900157	W	meningioma expressed antigen 5 (hyaluronidase)	-0.634187	-0.125774	1.10929	1.5793	0.554344	-0.538149	0.784861	0.216336	0.21081	-0.106174	-0.264306	-0.298962	0.180675	-0.110627	-0.220074	-0.600522	-0.786642	0.25562	0.0729537	0.578224	0.604122	-0.36256	1.24986	-0.199515
56	2728	CUST_379_PI425925021	NM_006388.2	Enzyme	KAT5	900158	W	K(lysine) acetyltransferase 5	-0.573365	-0.570632	0.587399	-0.293834	-0.119229	0.0144553	0.229563	-0.494448	-0.404458	0.0530403	-0.0373334	0.196994	0.589901	0.735626	-0.330279	-0.538779	0.135685	0.993747	-0.115244	0.170406	0.0618816	0.647193	-0.456446	-0.389891
145	597	CUST_383_PI425925021	NM_001099413.1	Enzyme	MYST3	900159	W	MYST histone acetyltransferase (monocytic leukemia) 3	0.666482	0.71829	-0.699388	0.242102	-0.319272	0.341783	0.24863	0.437205	-0.0948808	0.208524	-0.470977	-0.403072	-0.0959178	-0.159291	-0.202857	0.516493	-0.347713	0.157709	0.279065	0.0855289	-0.625432	-0.737423	0.0446586	-0.42039
14	593	CUST_386_PI425925021	NM_001099412.1	Enzyme	MYST3	900160	W	MYST histone acetyltransferase (monocytic leukemia) 3	1.02111	1.01279	0.0255961	-1.54049	-1.84611	1.27372	-0.472378	-0.361117	0.474921	1.23973	-0.257701	-0.220183	-0.0775466	0.344487	0.450033	1.06396	-0.644744	0.328344	1.33715	0.731889	-2.12352	0.0184984	-1.60647	-1.15158
220	3101	CUST_392_PI425925021	NM_012204.2	Enzyme	GTF3C4	900161	W	general transcription factor IIIC, polypeptide 4, 90kDa	-5.72318	-5.11519	0.295375	-2.28735	-0.811664	1.78747	0.196758	-0.492908	-1.16551	1.64642	0.431525	0.364852	0.312352	0.748412	-0.0205884	-4.40714	0.523471	0.6232	-0.452844	-0.00985895	-0.284342	0.415202	-1.57543	-0.902819
8	4187	CUST_40_PI425925021	NM_030648.2	Enzyme	SETD7	900162	W	SET domain containing (lysine methyltransferase) 7	0.399842	0.101327	-0.00405163	-2.75254	-0.752378	0.872239	-0.155176	0.402229	0.594622	0.804297	-0.287963	-0.420758	-0.161405	0.245382	-2.62425	0.265793	0.288916	1.38704	-0.255477	-0.159118	-2.98933	-0.308391	-1.70536	0.461535
148	2104	CUST_413_PI425925021	NM_004680.2	Enzyme	CDY1	900163	W	chromodomain protein, Y-linked, 1	0.0501464	0.195255	-0.316867	0.185521	0.147977	-0.208918	0.424125	2.24984	0.968978	-0.132736	-0.465009	-0.392236	-0.243363	0.14635	0.162584	-0.0645806	-0.1473	-0.0955635	-0.0827646	0.336743	-0.164373	-0.280367	-0.0109839	-0.0543134
175	3826	CUST_426_PI425925021	NM_020197.2	Enzyme	SMYD2	900164	W	SET and MYND domain containing 2	-0.292233	-0.358536	0.450993	1.38066	1.49881	-0.0250697	-0.00444322	-0.309515	-0.409444	-0.0574062	-1.30425	-0.43133	0.520324	-0.126149	1.12918	-0.277819	-0.194171	0.384696	0.88329	0.401815	-0.132717	0.472185	0.789842	-0.726773
162	1752	CUST_43_PI425925021	NM_003743.4	Enzyme	NCOA1	900165	W	nuclear receptor coactivator 1	0.655762	0.601019	-1.28023	0.0392524	-0.0447871	0.0702667	-0.908142	0.213511	-0.587156	-0.0445186	-0.205549	-0.552415	-1.14572	-0.680548	0.497358	0.554793	0.120467	0.439965	0.240084	-0.229204	0.406472	-1.13528	-0.501498	-0.103112
69	3802	CUST_431_PI425925021	NM_019854.3	Enzyme	PRMT8	900166	W	protein arginine methyltransferase 8	0.304512	-0.00490131	0.0107402	-0.774016	-0.711033	-0.320254	-0.57798	0.611477	0.14695	-0.276498	0.131691	0.0902667	0.374859	0.107454	-0.209936	-0.0035108	0.19826	0.275335	0.814275	-0.0795357	0.152499	0.516372	-0.432768	0.799658
12	2874	CUST_487_PI425925021	NM_006766.3	Enzyme	MYST3	900167	W	MYST histone acetyltransferase (monocytic leukemia) 3	0.238415	0.693848	0.543484	-2.37501	-2.31882	0.0554428	0.461303	0.690616	-0.265248	0.0926749	-0.418267	-0.102818	0.268465	0.142341	-0.422408	0.696143	0.0151091	-0.368225	-0.183552	0.406483	-2.21457	0.0882426	-1.11744	-0.887044
214	2334	CUST_5_PI425925021	NM_005241.3	Enzyme	MECOM	900168	W	MDS1 and EVI1 complex locus	-0.00238518	0.00482139	-1.9765	1.104	0.848892	1.79055	-0.439215	-0.753501	-1.57214	1.94818	-0.846479	-0.991288	-1.41337	-1.35412	1.52765	-0.0191475	4.17488	0.588009	0.307936	-0.0193957	1.35677	-1.68739	0.437463	-0.0238427
193	2542	CUST_508_PI425925021	NM_005933.3	Enzyme	MLL	900169	W	myeloid/lymphoid or mixed-lineage leukemia (trithorax homolog, Drosophila)	-1.0155	-1.22775	-0.778754	-1.38873	0.545019	1.13099	-0.988909	1.70666	0.63392	1.19827	1.11137	0.587604	-0.872821	-0.863963	-0.10802	-1.13446	0.279252	0.403437	-0.351627	-1.19988	1.33261	-1.06151	0.287625	0.11514
102	764	CUST_509_PI425925021	NM_001164000.1	Enzyme	MECOM	900170	W	MDS1 and EVI1 complex locus	-0.18649	-0.151202	-0.077482	0.197512	0.234986	0.0590105	0.511647	-0.0596552	-0.230947	0.0900401	-0.674876	-0.415366	-0.108776	0.299533	0.124526	-0.152366	0.541943	0.343717	0.195107	0.42828	-0.158304	-0.112383	0.137053	-0.751707
160	3859	CUST_514_PI425925021	NM_020382.3	Enzyme	SETD8	900171	W	SET domain containing (lysine methyltransferase) 8	-0.633861	1.27439	-0.309993	-0.289629	-0.472023	0.0545347	0.135173	0.786614	-0.236721	-0.258659	-1.17272	-0.503615	-0.21537	0.424405	0.958815	1.84961	-0.0313614	-0.563918	-0.0489152	-0.7493	0.744161	0.692707	1.91123	0.0611392
1	4369	CUST_524_PI425925021	NM_052928.2	Enzyme	SMYD4	900172	W	SET and MYND domain containing 4	0.683776	0.626016	0.369214	-1.79391	-0.210195	-0.874148	-0.717281	-1.41975	-0.00785277	-0.878554	0.171278	0.176233	0.311404	0.0918747	-2.44954	0.556918	1.28505	-0.119562	-1.56082	-1.02885	0.887249	0.425996	-2.87494	-2.36893
86	1738	CUST_529_PI425925021	NM_003642.3	Enzyme	HAT1	900173	W	histone acetyltransferase 1	0.0741787	0.637648	2.20332	-1.12957	-0.448452	-0.309657	0.641078	2.66656	4.93546	-0.130385	4.02084	3.79272	1.72702	-1.41364	-1.68535	0.0143778	-0.079088	-2.68708	-0.711262	0.502875	-1.08322	1.85577	-1.27505	1.81858
76	481	CUST_53_PI425925021	NM_001039619.1	Enzyme	PRMT5	900174	W	protein arginine methyltransferase 5	-0.0600704	0.0535631	-0.0849391	-0.850328	-0.51389	0.954699	0.73449	0.790319	0.00172935	0.904014	0.0259732	-0.0443726	-0.060689	-0.177409	0.0241938	-0.171351	-0.194003	0.156294	0.511429	0.651261	-0.137711	0.00782073	-0.335068	0.595189
112	4431	CUST_541_PI425925021	NM_133335.3	Enzyme	WHSC1	900175	W	Wolf-Hirschhorn syndrome candidate 1	0.101062	0.0924299	0.681759	-0.333231	-0.230056	0.281727	-0.249205	-0.376715	0.121672	0.0376852	0.135517	0.269865	0.488667	0.103628	0.457166	-0.100167	-0.301779	0.0820976	-0.193507	-0.169465	-0.48731	0.366098	-0.374025	0.133922
171	4427	CUST_548_PI425925021	NM_133334.2	Enzyme	WHSC1	900176	W	Wolf-Hirschhorn syndrome candidate 1	-0.643718	-0.168052	0.481992	1.9903	1.89258	-0.390727	0.428061	-0.354421	0.283907	-0.34344	0.0635677	0.148543	0.242181	-0.494253	-0.553191	-0.884465	-1.66104	-0.00792939	-0.322907	0.144127	0.531985	0.279287	1.20549	0.578483
29	4424	CUST_551_PI425925021	NM_133331.2	Enzyme	WHSC1	900177	W	Wolf-Hirschhorn syndrome candidate 1	1.12099	0.999971	0.687149	-1.11762	-0.925614	0.775992	-1.29185	-2.17532	0.0170321	0.549004	-0.0294705	0.168273	0.596213	0.0923289	0.342995	0.967924	-0.519884	-0.270138	-0.00554184	-0.476092	-1.3078	0.484416	-0.895374	-0.203709
2	4420	CUST_556_PI425925021	NM_133330.2	Enzyme	WHSC1	900178	W	Wolf-Hirschhorn syndrome candidate 1	2.21699	2.09495	0.762232	-1.18687	-1.05253	1.21762	-1.9235	-3.93768	-0.108213	1.01878	-0.163209	0.258608	0.772226	0.251888	-0.114086	2.02529	-1.11185	-1.04677	0.0647774	-0.609196	-2.11962	0.716561	-0.685292	0.0356885
222	343	CUST_561_PI425925021	NM_001001722.1	Enzyme	CDY1	900179	W	chromodomain protein, Y-linked, 1	-1.66956	-1.99434	-0.657769	1.33336	1.83032	3.77501	-0.556976	-0.153209	0.0745757	3.70294	3.77037	3.14686	-0.523938	-1.69455	-1.56228	-1.88696	1.48229	6.39678	0.503877	-1.06559	-1.02853	-1.06656	1.22479	3.79651
31	700	CUST_568_PI425925021	NM_001145527.1	Enzyme	EHMT1	900180	W	euchromatic histone-lysine N-methyltransferase 1	-0.774606	-0.878714	0.853545	-2.37548	-1.7249	0.563149	-0.329961	-1.73744	-1.02214	0.322126	-0.349239	0.135501	0.819777	-0.209249	0.800534	-0.795867	-0.299113	0.723445	0.792646	0.36001	-2.21963	0.812671	-0.157484	1.21735
53	2627	CUST_57_PI425925021	NM_006109.3	Enzyme	PRMT5	900181	W	protein arginine methyltransferase 5	-0.661804	-0.592093	0.172195	-0.864578	-0.472366	0.245898	-0.288558	-0.0344659	-0.374351	0.161785	-0.0333885	-0.0290017	0.162538	0.373398	-0.142648	-0.594556	-0.338164	0.112796	0.0891828	-0.0271872	-0.00734327	0.23019	-0.585559	0.00756863
16	4129	CUST_578_PI425925021	NM_024757.4	Enzyme	EHMT1	900182	W	euchromatic histone-lysine N-methyltransferase 1	0.480496	0.330345	0.0575245	-2.60187	-1.97515	0.323489	-0.288551	-0.836126	-1.60586	0.363116	0.315444	0.137653	0.106612	0.959068	0.318397	0.302646	-0.267798	-0.409997	-0.648209	-0.386298	-1.39868	0.177293	-2.44163	-1.01401
223	4256	CUST_582_PI425925021	NM_032233.2	Enzyme	SETD3	900183	W	SET domain containing 3	-3.12728	-2.32073	0.220449	2.70655	2.95238	-0.367717	2.64682	0.748499	-1.95195	0.343009	-0.354494	-0.103897	0.297905	2.36605	-0.591498	-2.18533	2.37394	-1.33556	-1.67351	1.87007	2.28396	0.398088	-2.96018	-1.97441
188	4528	CUST_626_PI425925021	NM_147233.2	Enzyme	NCOA1	900184	W	nuclear receptor coactivator 1	0.0281967	0.612805	-1.63467	1.73448	-0.363174	-0.275359	-0.138892	-0.335358	-0.113212	-0.24039	-0.108826	1.04945	0.473424	0.0299538	-0.658672	-0.209564	1.44795	-0.238392	0.682887	0.00178362	0.671958	0.452354	1.14336	0.839227
173	3147	CUST_629_PI425925021	NM_012330.2	Enzyme	MYST4	900185	W	MYST histone acetyltransferase (monocytic leukemia) 4	-0.153261	0.0456734	-0.23154	1.30817	1.15557	-0.36904	0.313577	-0.106177	0.0652313	-0.338681	-0.504543	-0.0650624	0.0923654	0.275941	-0.208909	0.115017	-0.680734	0.101067	-0.309049	0.27548	0.7104	-0.0112822	0.812097	0.553607
68	533	CUST_636_PI425925021	NM_001079846.1	Enzyme	CREBBP	900186	W	CREB binding protein	-0.496663	-0.538215	0.814851	-1.22889	-0.715153	-0.133448	-0.838621	-0.0870642	0.300252	-0.275941	0.170611	0.375057	0.843562	0.0426859	0.489828	-0.493456	-0.0231319	0.335078	0.0408521	-0.29397	0.0901865	0.868012	-0.991958	0.395573
149	4461	CUST_639_PI425925021	NM_138923.2	Enzyme	TAF1	900187	W	TAF1 RNA polymerase II, TATA box binding protein (TBP)-associated factor, 250kDa	-0.00482236	0.0174694	0.0207612	0.417469	0.103755	-0.278651	0.246358	0.0399643	0.338928	0.125711	-0.23214	-0.173086	-0.43896	-0.120361	-0.0483246	-0.182376	-0.912624	0.371124	0.404929	-0.0526249	0.618273	-0.170398	-0.268717	0.278382
81	4250	CUST_647_PI425925021	NM_032188.2	Enzyme	MYST1	900188	W	MYST histone acetyltransferase 1	-2.37175	-2.43429	1.00154	-1.73655	-0.790322	2.80643	-1.08894	0.137113	-0.126719	2.67467	-0.0666585	0.427243	1.0661	1.39869	-0.192767	-2.51811	1.36567	-2.10449	-1.35706	-1.0677	-0.122254	1.13746	0.622557	2.2644
15	2021	CUST_649_PI425925021	NM_004456.3	Enzyme	EZH2	900189	W	enhancer of zeste homolog 2 (Drosophila)	1.34261	1.29106	-0.0448705	-2.38211	-1.92686	1.56101	0.324441	0.348824	-0.00114876	1.50368	0.137205	0.0572492	-0.0527686	-0.0457884	0.259182	1.3489	-1.00472	0.0171031	0.558963	0.497721	-0.259481	0.00244765	-1.77432	-0.297883
113	939	CUST_656_PI425925021	NM_001536.3	Enzyme	PRMT1	900190	W	protein arginine methyltransferase 1	0.145846	0.0341254	0.631816	-0.21703	-0.213085	-0.115716	-0.299528	-0.0947165	-0.50487	-0.222899	0.611135	0.567788	0.615665	0.352352	-0.0146008	0.0310048	-0.211071	0.249451	-0.287897	-0.262144	-0.118557	0.515119	0.0893293	-0.214185
192	4014	CUST_658_PI425925021	NM_022455.4	Enzyme	NSD1	900191	W	nuclear receptor binding SET domain protein 1	0.674173	0.71683	-1.21476	2.53184	1.84339	-0.422981	0.622842	0.122958	-0.201591	-0.304304	-0.62344	-0.653711	-1.02569	-0.220501	-0.194098	0.702048	1.60696	-0.0966323	1.05734	0.956558	1.60103	-0.959387	0.867182	-1.17055
75	931	CUST_661_PI425925021	NM_001535.2	Enzyme	PRMT2	900192	W	protein arginine methyltransferase 2	0.155064	0.0756532	-0.293895	-0.455186	-0.581176	1.18532	0.0390632	0.0296207	-0.291562	1.21119	0.544827	0.197912	-0.385317	-0.262701	0.00202468	0.102211	-0.72138	-0.261174	0.60427	0.42639	-0.240715	-0.391608	-0.524984	0.121627
197	4760	CUST_666_PI425925021	NM_182958.2	Enzyme	MYST1	900193	W	MYST histone acetyltransferase 1	0.0385688	-0.61299	-0.496206	-0.334029	-0.541872	0.759754	0.279809	0.236392	-0.162963	0.824185	-0.121808	-0.102842	-0.399088	0.13099	-1.45503	-0.13501	0.855688	0.111484	0.407249	0.467879	0.601902	-0.864941	0.554835	0.950903
158	2792	CUST_672_PI425925021	NM_006540.2	Enzyme	NCOA2	900194	W	nuclear receptor coactivator 2	-0.167882	-0.081206	-0.234601	-0.0947295	0.47855	0.0348236	1.78481	0.522958	0.0113194	0.608292	0.273276	-0.113718	-0.622373	-0.137342	-0.845395	0.00188554	0.2253	-0.224932	-0.458451	1.09101	0.351571	-0.224565	0.288148	0.709607
203	678	CUST_690_PI425925021	NM_001143971.1	Enzyme	CDYL	900195	W	chromodomain protein, Y-like	1.88994	-1.75981	0.994958	0.0477836	-0.831753	-1.31426	-0.334459	1.7029	3.20931	-0.711047	-1.64887	-0.994282	0.0793521	0.00532561	-0.693362	-0.318234	1.96845	-1.56801	0.342216	-0.634836	0.113416	0.0675406	0.857488	1.68353
206	674	CUST_694_PI425925021	NM_001143970.1	Enzyme	CDYL	900196	W	chromodomain protein, Y-like	-0.218203	-0.07695	0.538251	-0.0580811	-0.64233	-0.59265	0.230363	1.39417	1.49454	-0.484501	-0.375897	0.00752104	0.671106	-0.663379	-0.0210941	-0.312528	0.752093	0.969945	-0.108835	-0.00281865	3.01551	0.668873	-0.0948921	-0.338731
140	3436	CUST_706_PI425925021	NM_015048.1	Enzyme	SETD1B	900197	W	SET domain containing 1B	0.926648	0.972036	0.0835732	0.725913	0.693088	-0.336548	-0.253544	-0.350178	-0.0781588	-0.286116	-0.343153	0.0590831	0.491351	-0.298382	-0.271438	0.754126	-0.200313	-0.167843	-0.457549	-0.265271	0.0596733	0.0328879	0.525433	0.183664
24	4744	CUST_71_PI425925021	NM_182710.1	Enzyme	KAT5	900198	W	K(lysine) acetyltransferase 5	0.259684	0.194156	0.256812	-0.689758	-0.732221	0.350894	-0.803215	-1.30674	0.15913	0.138732	0.393189	0.313007	0.220608	0.0360713	-0.234474	0.188158	-0.848686	0.498901	-0.142714	-0.385018	-0.867137	0.206531	-0.944759	-0.463623
92	4524	CUST_713_PI425925021	NM_147223.2	Enzyme	NCOA1	900199	W	nuclear receptor coactivator 1	0.607319	0.487421	-0.301133	-0.295712	-0.238205	-0.704972	-0.138386	-0.806412	0.190584	-0.665904	-0.557642	-0.510162	-0.417729	-0.190356	0.591207	0.478757	0.694181	-0.124535	0.275369	0.0906526	-0.00955813	-0.404008	-0.190807	-0.587715
20	1116	CUST_747_PI425925021	NM_001880.2	Enzyme	ATF2	900200	W	activating transcription factor 2	-0.00108729	0.106614	0.429407	-2.35823	-1.68416	0.154203	-0.818738	-0.280943	0.359037	0.207869	0.555223	0.235617	0.357246	0.234073	0.247874	0.091677	-0.371931	0.0401264	-0.0937013	-0.272734	-0.401933	0.429478	-1.27108	-0.700005
107	3783	CUST_751_PI425925021	NM_019023.2	Enzyme	PRMT7	900201	W	protein arginine methyltransferase 7	0.417697	-0.0980956	0.542723	0.430755	0.140294	-0.342252	-0.220095	-0.399571	-0.0537735	-0.392597	-0.122368	-0.047861	0.188158	0.191368	-0.50752	-0.665717	0.364798	0.0827689	-0.0740518	-0.626355	0.0486769	0.0730598	-0.0414793	-0.103065
196	2787	CUST_754_PI425925021	NM_006534.3	Enzyme	NCOA3	900202	W	nuclear receptor coactivator 3	-0.970713	-1.05698	0.0245274	0.0543121	0.03886	1.70579	0.526584	0.693827	-0.721528	1.35462	0.308056	0.0920249	-0.427388	-0.711718	-2.23859	-0.701938	0.00592811	-0.141055	-0.562469	-0.17263	0.55577	-0.382957	0.592135	0.0342657
40	2073	CUST_76_PI425925021	NM_004606.3	Enzyme	TAF1	900203	W	TAF1 RNA polymerase II, TATA box binding protein (TBP)-associated factor, 250kDa	0.168971	0.146551	-0.139486	-1.73512	-1.33687	0.882809	0.146427	0.0530018	-0.236456	0.824711	0.180349	0.112104	-0.121644	0.266947	-0.084074	0.229069	-0.807621	0.302123	-0.164682	0.111329	-0.450036	-0.0314436	-1.62119	-0.7991
133	4613	CUST_775_PI425925021	NM_170723.1	Enzyme	CDY1	900204	W	chromodomain protein, Y-linked, 1	0.127963	0.0125453	-0.57594	-0.59785	-0.560038	1.02563	-1.63117	0.0684264	-0.198758	0.713094	0.383321	0.0731707	-0.590011	-0.445965	0.713171	0.0557058	0.261243	0.364545	0.181507	-0.346017	-0.529702	-0.568241	-0.218621	0.918074
139	2240	CUST_779_PI425925021	NM_004991.3	Enzyme	MECOM	900205	W	MDS1 and EVI1 complex locus	0.989483	1.00094	-0.249998	0.731571	1.02313	0.0483622	-0.239561	0.487265	0.553344	0.000188174	-0.0901609	-0.123199	-0.13962	0.182364	-0.142859	1.02894	-0.322892	-0.172546	-0.417301	-0.149897	-0.141262	0.0326477	-1.72415	-0.0735237
134	1592	CUST_783_PI425925021	NM_003173.2	Enzyme	SUV39H1	900206	W	suppressor of variegation 3-9 homolog 1 (Drosophila)	0.640266	0.588432	-0.142751	-0.992212	-0.626147	0.614305	-0.288328	-0.0346961	0.823355	0.705012	-0.0632076	-0.0439371	-0.0438246	0.243765	-0.177668	0.623359	0.281598	0.193791	-0.93177	-0.414879	-1.20643	-0.0598888	0.583378	0.986563
179	608	CUST_787_PI425925021	NM_001105078.3	Enzyme	MECOM	900207	W	MDS1 and EVI1 complex locus	1.40579	1.41599	-0.652249	0.326724	-0.420872	-1.44573	-0.721134	-0.783395	1.4433	-1.59891	-1.39234	-1.47682	-0.695	0.808067	0.730249	1.4017	1.50918	-1.22554	0.730415	0.0410664	-0.335267	-0.762972	0.377611	0.187097
118	605	CUST_790_PI425925021	NM_001105077.3	Enzyme	MECOM	900208	W	MDS1 and EVI1 complex locus	0.313414	0.218752	0.0413668	-0.34165	-0.380559	0.813233	0.966238	0.818362	-0.405802	0.739894	0.0411576	-0.00996049	-0.00707021	-0.0882564	-0.280491	0.22477	-0.2924	1.04901	0.133174	0.685303	-0.361552	0.00272767	-0.112333	-0.655429
213	4755	CUST_797_PI425925021	NM_182931.2	Enzyme	MLL5	900209	W	myeloid/lymphoid or mixed-lineage leukemia 5 (trithorax homolog, Drosophila)	0.339525	-1.79509	0.231388	1.19496	-0.575756	-0.908962	-0.119697	-1.15233	0.1956	-0.481575	-0.23264	-0.430228	-0.0869399	0.35971	-1.12913	-0.582542	1.75304	-0.912454	1.46885	0.0131567	0.986222	-0.880184	2.93716	5.52533
95	2153	CUST_804_PI425925021	NM_004825.2	Enzyme	CDY1	900210	W	chromodomain protein, Y-linked, 1	0.107559	0.121507	-0.0535771	-0.0484572	-0.238712	-0.241232	-0.209997	-0.778953	0.650271	-0.282495	-0.0725088	-0.0386003	0.0148712	-0.247209	0.139499	0.178635	-0.674014	-0.101803	0.322877	0.142093	-0.802434	0.0635604	0.716263	0.375226
109	2149	CUST_807_PI425925021	NM_004824.3	Enzyme	CDYL	900211	W	chromodomain protein, Y-like	-0.253822	-0.279586	0.360294	0.562755	0.213581	-0.0869626	-0.114859	0.438385	-0.0218297	-0.130855	0.162483	0.199156	0.257053	0.0656499	-0.429572	-0.134801	-0.192953	-0.224151	-0.489791	-0.289392	-0.227143	0.232454	0.44341	0.164244
47	3224	CUST_813_PI425925021	NM_014159.6	Enzyme	SETD2	900212	W	SET domain containing 2	0.728135	0.826804	-0.859492	-1.83792	-1.97647	-0.0102453	0.371767	-0.108716	-0.200493	0.0725028	0.0294755	-0.229013	-0.71994	0.26582	0.210973	0.936099	0.00398645	0.125404	-0.0181007	0.437045	0.0486107	-0.649114	-1.58661	0.540304
211	357	CUST_820_PI425925021	NM_001003895.1	Enzyme	CDY1	900213	W	chromodomain protein, Y-linked, 1	-0.815898	-0.381889	0.344422	3.43612	3.04597	-0.885332	0.787019	-0.405675	0.750972	-0.361607	0.366295	0.0698805	0.336746	0.040344	-0.809358	-0.853486	-0.883352	-0.262727	-0.998443	0.430328	0.476222	0.01078	2.86688	1.74203
104	353	CUST_821_PI425925021	NM_001003894.1	Enzyme	CDY1	900214	W	chromodomain protein, Y-linked, 1	-0.349475	-0.487309	0.12453	0.324988	0.309277	0.0854462	-0.295189	-0.278448	-0.687657	0.105589	0.237284	-0.132845	-0.337186	-0.00695625	0.115203	-0.809505	-0.102873	0.103489	0.018373	-0.280179	0.464346	-0.549871	-0.140531	0.00773459
103	756	CUST_826_PI425925021	NM_001163446.1	Enzyme	CPA4	900215	W	carboxypeptidase A4	0.127775	0.0540815	-0.00382196	0.122625	0.236421	-0.265292	-0.594165	0.452419	0.175351	-0.328866	-0.467732	-0.404809	-0.189331	0.289876	0.143239	0.0213179	0.707866	0.523262	0.492904	-0.00686236	-0.456216	-0.096775	-0.0616101	-0.131037
200	2782	CUST_829_PI425925021	NM_006515.3	Enzyme	SETMAR	900216	W	SET domain and mariner transposase fusion gene	-1.08074	0.30629	0.938039	0.740513	0.5178	-0.0983429	0.263174	-0.125808	-0.00693263	0.0515129	-0.024916	-0.053367	0.491723	0.177492	-0.409401	-0.306977	1.43702	-0.740769	-0.933077	-0.700474	-0.430772	1.62913	0.799506	0.620567
185	4120	CUST_846_PI425925021	NM_024670.3	Enzyme	SUV39H2	900217	W	suppressor of variegation 3-9 homolog 2 (Drosophila)	-0.709514	0.455923	-2.82787	1.03754	-0.262924	-0.908098	0.0639479	0.256752	-0.824715	-0.694049	-1.21279	-0.623879	-1.01765	-0.676658	-0.187372	0.259064	0.710914	-0.348089	0.414059	1.27457	-0.0520974	0.168708	0.419943	-0.0687449
18	3703	CUST_849_PI425925021	NM_018137.2	Enzyme	PRMT6	900218	W	protein arginine methyltransferase 6	-0.0765381	-0.174145	0.489871	-1.59338	-1.36082	0.237714	-0.634211	-0.76128	-0.235834	0.060859	0.230701	0.324553	0.477867	1.36539	0.604221	-0.195692	0.246396	-0.387645	0.329022	-0.0615066	-0.521971	0.485618	-1.62742	0.0778357
116	1991	CUST_864_PI425925021	NM_004380.2	Enzyme	CREBBP	900219	W	CREB binding protein	-0.153091	-0.132997	-0.621003	-0.585773	-0.204862	0.736297	0.156354	0.494348	-0.205946	0.559579	0.252645	0.0595071	-0.62393	-0.107803	0.283778	0.110163	-1.146	0.855936	-0.122291	0.0723783	-0.0249243	-0.499093	-0.194617	-1.05702
202	4226	CUST_868_PI425925021	NM_031915.2	Enzyme	SETDB2	900220	W	SET domain, bifurcated 2	-1.5816	-0.253711	-0.185001	1.5602	1.04921	0.605658	0.171655	3.69974	-0.66118	0.76358	-0.688087	-0.730012	-0.668819	-0.401026	-0.963735	-0.239358	0.405629	-0.701676	0.208187	0.356432	0.0610555	-0.748882	2.04696	0.250853
135	2604	CUST_87_PI425925021	NM_006062.2	Enzyme	SMYD5	900221	W	SMYD family member 5	0.00259677	-0.0998067	0.186994	-1.15317	-0.701554	0.487962	-0.760014	-0.859321	0.270792	0.282669	-0.0171942	-0.0878609	0.0553398	0.51585	0.802779	0.0129184	-1.1531	-0.298093	0.632526	0.0754297	-0.605187	0.0310168	0.198761	1.55481
54	760	CUST_875_PI425925021	NM_001163999.1	Enzyme	MECOM	900222	W	MDS1 and EVI1 complex locus	-0.485302	-0.543155	0.133817	-0.505716	-0.661436	0.690205	0.00163834	-0.189491	-0.048965	0.567996	0.204798	0.125805	0.102587	-0.0877205	-0.476211	-0.572507	-0.630063	0.541171	0.00552894	0.119509	0.0673099	0.185622	-0.645811	-0.919851
157	2849	CUST_886_PI425925021	NM_006709.3	Enzyme	EHMT2	900223	W	euchromatic histone-lysine N-methyltransferase 2	0.633935	0.698581	-0.736977	-0.672519	0.0570496	-0.380699	1.07895	1.57589	0.198134	0.081138	0.125622	-0.166551	-0.678315	0.0133845	-0.19384	0.65853	-0.354694	0.457178	-0.271674	0.863811	0.281201	-0.491552	-0.612984	0.495554
23	3696	CUST_894_PI425925021	NM_018091.5	Enzyme	ELP3	900224	W	elongation protein 3 homolog (S. cerevisiae)	0.351125	0.26659	0.752318	-1.18413	-0.801487	0.371453	-1.09822	-0.412714	-0.461053	0.113359	0.010516	0.28519	0.684848	-0.314357	0.0420907	0.310948	-0.0795369	0.0644503	-0.868487	-0.94347	-0.279116	0.661693	-0.352672	0.290243
